# Supplementary material for: Expansion and diversity of caspases in Mytilus coruscus contribute to larval metamorphosis and environmental adaptation
Source: BMC Genomics. 2024 Mar 27;25:314. doi: 10.1186/s12864-024-10238-w (PMC10967218; doi:10.1186/s12864-024-10238-w)
Supplement: Supplementary file 3 — Supplementary Material 3 [file 12864_2024_10238_MOESM3_ESM.xlsx]

## Sheet: Sheet1
Table S4 Expression of caspase genes (FPKM ) in different organs, at different development stages, and under bacterial and environmental stress.
Type	GeneID	Tro	Dve	Umbo	Ped	Juve	Fg	Mg	Gi	He	Di	M	G	A	F	Lp	Ctrl	Anti	Anti+ML-0.5h	Anti+VP-0.5h	Ctrl	Copper	Ctrl_8.1	OA_7.4
caspase-2/9	LG01.t2745	0.36175	0.373437	1.03053	9.06253	7.30276	1.73961	0.689748	2.25292	19.3739	2.91081	1.57482	2.97707	0.984242	0	1.79427	6.90768	7.35858	9.28959	5.87019	3.01041	14.9345	1.49894	5.88998
caspase-2/9	LG01.t2749	0.526514	0.56582	1.59973	19.4594	14.5742	4.59764	2.13062	11.6354	64.1656	3.41379	3.49234	3.53601	1.57758	0.997182	3.36087	8.37296	10.5735	12.1701	4.41765	14.4956	35.0735	3.12681	8.90805
caspase-3/6/7	LG01.t4130	7.72509	1.4562	8.17494	39.3577	21.111	6.01474	8.60079	27.6898	10.9856	14.1442	8.75552	11.942	1.47427	3.02416	11.1951	15.3595	15.9079	20.5978	1.26289	30.4265	31.9077	14.2637	31.6499
caspase-3/6/7	LG01.t4162	19.653	37.6764	11.1976	109.187	85.6361	8.40452	5.26796	11.9014	14.0622	8.28927	9.2773	16.7559	3.00679	1.33771	16.179	29.1793	12.404	29.0009	5.02078	63.3571	174.07	8.51557	21.1902
caspase-3/6/7	LG01.t4163	0	0	0.466735	5.27292	4.71925	1.23155	0.326284	0.830214	5.86141	1.79812	0.438355	2.6135	0.31163	0	0.824354	3.7039	2.9166	1.90166	1.76101	0	4.15476	1.50528	1.63562
caspase-3/6/7	LG01.t4164	0	0	1.05731	15.267	11.1076	2.738	1.69612	16.0642	0	11.4657	5.21185	11.5565	0.630653	0.398464	33.5878	18.7872	7.18844	7.96903	13.2832	0	17.359	0.913605	6.36601
caspase-3/6/7	LG02.t1152	0.828584	0.28214	0.0332543	0.750422	2.51876	0	0	0.417591	0	0	0	0	0	0	0	NA	NA	NA	NA	0	2.19502	0	0.218224
caspase-3/6/7	LG02.t1165	1.86014	0.0705797	0.7154	7.84764	17.6147	1.55143	0.341116	20.2316	0	0.114718	0.210616	0	0.300339	0.016886	0	12.2784	14.92	11.5267	9.00718	5.905	9.0105	0.167085	0.224774
caspase-3/6/7	LG02.t1168	0	0.057723	0.127279	0.148023	7.56694	0.405258	1.42743	4.52062	0	0	0.129782	0	0.282841	0	0	1.97024	3.32232	2.33316	2.2022	0	5.20762	4.3752	1.48297
caspase-3/6/7	LG02.t2601	0.116628	1.05415	1.1309	1.97798	3.32351	1.57825	0.747736	3.80672	3.60004	5.56025	4.41136	8.43797	4.63635	0.768495	10.0284	3.85198	2.41716	2.90286	3.71729	0	9.03517	0.747424	3.53584
caspase-3/6/7	LG02.t2602	0.0287947	0.0150427	0.58533	2.66822	2.49148	1.4216	0.53056	1.15047	1.24796	1.39242	2.87038	10.744	1.74122	0.426795	2.77995	1.32699	1.12695	0.644201	0.851396	0	2.17349	2.40619	6.57777
caspase-3/6/7	LG02.t2606	0.103452	0.132855	0.934813	2.9981	3.63974	0.125559	0	0.804086	0.049488	1.31917	2.88096	1.38607	3.88282	0.304097	6.87795	1.22322	1.29565	1.49451	0.165509	0	2.45664	1.94042	5.75745
caspase-3/6/7	LG02.t2607	22.4859	71.3816	24.9751	48.0048	27.1429	31.8169	23.7171	38.1658	36.933	12.1898	25.3872	54.0896	13.5546	11.8399	54.0306	25.0525	16.9028	17.3907	14.1389	23.8019	53.0096	24.3354	48.8393
caspase-3/6/7	LG02.t2876	1.21229	0.632646	17.878	84.3634	102.392	30.7314	24.1682	58.3527	23.5486	44.4456	67.5025	47.5684	8.35788	8.62701	144.913	44.1953	38.6537	34.3491	43.0315	37.3483	62.8727	27.9877	42.7103
caspase-3/6/7	LG02.t3391	7.99637	11.9026	1.58786	10.3003	6.61826	1.47191	0.357805	1.43353	0	0	0	1.26301	0.320776	0.116525	0	3.13257	2.29141	5.41715	0.595042	26.0887	7.78419	1.98821	2.41319
caspase-2/9	LG02.t608	35.355	24.3186	12.0513	28.9536	18.2522	4.90285	3.26171	14.1741	15.2214	5.25077	7.05353	15.8633	3.04779	1.58701	8.24267	13.7636	11.3869	16.9841	5.60226	18.9259	13.5314	2.57331	5.09328
caspase-3/6/7	LG03.t964	4.62748	14.7712	1.6567	1.00129	1.84095	0.475009	0.582726	2.97824	1.6202	2.23689	3.65706	0.852154	0.114726	0.255459	1.65734	NA	NA	NA	NA	0	0	0	0
caspase-3/6/7	LG04.t185	0	0	0.081742	0.892886	0.503434	0	0	0	0	0	0	0	0	0	0.3164	0.745996	0.430057	1.46207	1.869	6.04579	0	0	0
caspase-2/9	LG04.t3308	0	0.0748023	5.15044	32.5181	37.9346	13.2854	6.75059	24.0837	74.1625	21.7371	18.3738	31.9634	2.61939	1.14187	30.5245	26.5984	24.9953	29.6036	29.4747	0	31.6442	11.0221	21.5046
caspase-2/9	LG04.t3311	0	0	0	0	0.361465	0	0	3.68189	0	0	0.095597	0	0	0	0.680434	1.75469	1.98336	4.56932	2.31639	0	10.0748	0	0
caspase-3/6/7	LG05.t744	0.342953	5.08712	0.844984	0.695371	0.222733	1.03982	1.87141	5.13744	0	0	3.91743	0.137982	0.292797	2.12733	4.45413	2.95277	1.81119	7.70937	1.59961	18.1237	0	0	1.43575
caspase-3/6/7	LG05.t812	1.21258	13.2049	4.57705	5.82798	8.80945	0	0	2.35256	0	0.879186	0.906997	0	0.345111	0.083941	1.95767	4.30913	3.9117	6.65146	1.21675	16.2341	7.72941	0	0.5488
caspase-3/6/7	LG05.t813	2.45909	12.3661	11.7057	33.808	16.1157	2.09217	4.22074	37.8828	0.190127	5.7731	10.2108	3.41893	0.476868	2.11307	16.8019	7.63681	5.79616	7.1362	11.5262	9.45151	9.92063	0	1.69315
caspase-3/6/7	LG06.t1224	1.4149	0.447686	0.056264	0.615522	1.47807	0.884046	0.397387	2.14064	0	1.28632	0.157271	7.4352	0	0.099592	1.48122	0.549551	0.50626	0.933739	0.54662	0	0	0	0
caspase-3/6/7	LG06.t3162	0	0	0.144389	3.4393	2.71029	1.89101	0	2.95718	5.50936	1.71411	1.09026	3.13949	0	0	3.08661	1.8181	1.18332	2.17726	1.41927	3.75436	4.26358	0.799509	0.729373
caspase-3/6/7	LG06.t3163	0.036899	2.33637	4.07807	10.6684	18.5604	24.7501	25.1876	40.6531	1.01082	16.6121	18.6482	5.45186	4.3402	0.848563	33.0958	32.1377	22.9289	26.8209	20.0873	22.186	24.0217	10.3763	29.5353
caspase-3/6/7	LG06.t3164	0	0.034836	0.721953	2.05238	2.89949	0	0	0.911241	0	2.437	1.59156	0	0	0	0.690696	0.474328	0.226628	0.823483	0.351464	0	3.73871	0	0.346673
caspase-3/6/7	LG07.t1863	1.40336	1.48012	0.54166	3.49457	0.780366	0	0	0	0	0	0	0	0.351082	0.096044	1.00793	0.263514	0.532952	1.06665	0.123946	0	2.55199	0.634364	4.32579
caspase-3/6/7	LG08.t1128	0	0	0	0	2.63928	0	0	0	0	0.188865	0	1.60722	0	0	0	NA	NA	NA	NA	0	0	0	0
caspase-3/6/7	LG08.t1754	26.2402	95.9138	9.79126	45.7019	27.1894	2.6952	2.35774	10.3866	1.13518	0.790999	2.08534	2.21422	2.2152	0.679288	1.135	27.4143	11.8337	24.7365	2.7264	103.147	32.4861	7.27553	8.41367
caspase-3/6/7	LG08.t2819	1.70436	2.28329	2.22252	5.62104	5.44437	6.1527	8.35293	0.751448	0	0.557604	6.86865	1.48376	1.08298	1.00005	3.19565	2.59813	0.824163	0.810073	0.247099	0	0	5.44097	5.69355
caspase-3/6/7	LG10.t1294	1.65967	0.771179	3.29238	5.83291	6.56992	8.70412	2.84409	7.90228	30.0352	5.89947	10.434	22.229	4.12849	1.35063	13.0929	6.96637	6.87224	7.20482	13.5461	0	5.68497	3.28653	2.27636
caspase-3/6/7	LG13.t1412	0	0	0	0.147749	0.0700027	0	0	1.18837	0	0	1.77997	0	0	0.167975	0	0.378698	0	1.23079	0.200079	0	0	0	0.405678
caspase-3/6/7	LG13.t1413	0	0.0633477	0.155846	5.5454	0.956643	0.476252	1.45293	1.49931	14.8579	0.398179	0.574557	2.04931	1.12359	0.260136	1.3086	9.71823	2.48986	5.25379	0.525785	1.85702	7.9545	3.02246	1.97652
caspase-2/9	LG13.t1414	24.42	27.4947	7.81418	46.5343	25.1236	5.56781	4.54444	9.75789	12.2639	3.745	9.71921	11.9286	2.15935	2.36247	10.8569	11.6925	9.43608	10.6912	3.88098	13.6433	76.8414	8.02942	10.5922
caspase-2/9	LG13.t1415	0.0485427	0	0	0.191285	0.012951	0	0.130455	1.70832	0	0.701739	0.979223	0.166227	0	0	0.431047	0.586817	0	6.42844	3.20056	34.4012	0	0	0
caspase-2/9	LG13.t1418	0.0739883	0.0773907	0.453785	3.88961	2.81138	0.311128	0	0.840482	1.94175	0.318881	0.186603	0	0.083942	0.007442	0.453773	0.204362	0	2.34855	0.501567	6.11311	0	0	0
caspase-3/6/7	LG13.t2160	9.561	20.0046	2.08674	19.9924	11.6218	0.960472	1.0633	1.58753	1.77721	0	1.34428	1.351	0.263729	0.289862	0.444957	13.7364	9.61287	15.8736	0.817992	0	10.0634	1.80307	2.23338
caspase-2/9	LG13.t2755	2.88202	11.0517	1.87959	19.7848	10.4886	1.02201	1.33355	1.32967	0.693401	0	1.1378	3.00873	0.41397	0.594292	0.882613	6.1384	3.36849	6.70771	0.48666	2.1292	14.6507	3.46484	5.08359
caspase-2/9	LG13.t2758	5.25986	4.58958	2.01969	9.18155	6.08192	1.11399	0	4.13759	0.659904	0.623122	1.35302	1.12127	0.411736	0.366686	3.40217	3.40022	1.77707	3.42462	2.35137	3.74928	7.37984	4.31996	8.16662
caspase-2/9	LG13.t422	9.6998	16.7342	16.4176	39.508	43.0233	3.4459	3.56344	17.3613	15.6783	11.0373	9.83729	15.9496	2.37107	1.42911	11.3856	26.243	12.2995	15.6282	10.5971	0	55.8872	2.37267	8.72163
caspase-2/9	LG13.t723	4.6804	14.047	1.58145	14.3073	5.13041	0.832785	0.791669	1.61463	0.660999	0.546977	0.208401	0	0.917078	0.914502	2.1589	7.34454	4.41884	6.972	0.888347	7.38392	13.2622	1.71332	3.70454
caspase-8/10	LG14.t1254	3.70083	3.77547	2.40743	8.61281	5.55061	0.513707	0.746074	1.49732	0.998137	1.09805	2.26138	0.324664	0.645254	0.309657	1.03301	2.26129	2.06644	2.59527	1.1577	7.86671	3.77425	0.887061	1.09011
caspase-8/10	LG14.t15	9.8543	24.7767	4.75722	20.5049	13.4092	2.30872	2.32371	6.56296	4.24564	0.765077	3.00325	2.64386	1.16929	0.859342	2.29528	9.6368	7.82785	7.1293	2.483	36.646	15.9061	1.71814	6.49425
caspase-8/10	LG14.t1890	2.31643	6.15704	2.35964	17.809	11.2322	1.51577	2.05861	15.651	0.40438	3.05988	6.21016	2.75525	0.959448	0.567399	6.73516	12.9684	7.53787	11.1611	6.59273	54.3605	15.4048	0.943792	3.61468
caspase-3/6/7	LG14.t88	0	0	0	0.008568	1.07997	0.132303	0	0	0	6.85504	0.100531	0	0	0	0	NA	NA	NA	NA	0	0	0	0
caspase-3/6/7	LG12.t329	NA	NA	NA	NA	NA	NA	NA	NA	NA	NA	NA	NA	NA	NA	NA	NA	NA	NA	NA	NA	NA	NA	NA
