# Supplementary material for: Expansion and diversity of caspases in Mytilus coruscus contribute to larval metamorphosis and environmental adaptation
Source: BMC Genomics. 2024 Mar 27;25:314. doi: 10.1186/s12864-024-10238-w (PMC10967218; doi:10.1186/s12864-024-10238-w)
Supplement: Supplementary file 4 — Supplementary Material 4 [file 12864_2024_10238_MOESM4_ESM.xlsx]

## Sheet: Supplementary InformationTable 
Table S5 InterProScan analysis of all the 47 M. coruscus caspases
LG12.t329	ee8f7a2201cc86a41acbd85f7f299634	247	PRINTS	PR00376	Interleukin-1B converting enzyme signature	165	176	3.5e-13	T	28-01-2024	IPR015917	Peptidase C14A, caspase catalytic domain	GO:0008234(InterPro)	Reactome:R-BTA-5620971|Reactome:R-CEL-111465|Reactome:R-CEL-140342|Reactome:R-CEL-2028269|Reactome:R-CEL-264870|Reactome:R-CEL-351906|Reactome:R-CEL-418889|Reactome:R-CEL-5357905|Reactome:R-DME-111465|Reactome:R-DME-111469|Reactome:R-DME-140342|Reactome:R-DME-2028269|Reactome:R-DME-214397|Reactome:R-DME-214399|Reactome:R-DME-214411|Reactome:R-DME-214416|Reactome:R-DME-264870|Reactome:R-DME-351906…
LG12.t329	ee8f7a2201cc86a41acbd85f7f299634	247	PRINTS	PR00376	Interleukin-1B converting enzyme signature	63	71	3.5e-13	T	28-01-2024	IPR015917	Peptidase C14A, caspase catalytic domain	GO:0008234(InterPro)	Reactome:R-BTA-5620971|Reactome:R-CEL-111465|Reactome:R-CEL-140342|Reactome:R-CEL-2028269|Reactome:R-CEL-264870|Reactome:R-CEL-351906|Reactome:R-CEL-418889|Reactome:R-CEL-5357905|Reactome:R-DME-111465|Reactome:R-DME-111469|Reactome:R-DME-140342|Reactome:R-DME-2028269|Reactome:R-DME-214397|Reactome:R-DME-214399|Reactome:R-DME-214411|Reactome:R-DME-214416|Reactome:R-DME-264870|Reactome:R-DME-351906…
LG12.t329	ee8f7a2201cc86a41acbd85f7f299634	247	PRINTS	PR00376	Interleukin-1B converting enzyme signature	99	117	3.5e-13	T	28-01-2024	IPR015917	Peptidase C14A, caspase catalytic domain	GO:0008234(InterPro)	Reactome:R-BTA-5620971|Reactome:R-CEL-111465|Reactome:R-CEL-140342|Reactome:R-CEL-2028269|Reactome:R-CEL-264870|Reactome:R-CEL-351906|Reactome:R-CEL-418889|Reactome:R-CEL-5357905|Reactome:R-DME-111465|Reactome:R-DME-111469|Reactome:R-DME-140342|Reactome:R-DME-2028269|Reactome:R-DME-214397|Reactome:R-DME-214399|Reactome:R-DME-214411|Reactome:R-DME-214416|Reactome:R-DME-264870|Reactome:R-DME-351906…
LG12.t329	ee8f7a2201cc86a41acbd85f7f299634	247	PRINTS	PR00376	Interleukin-1B converting enzyme signature	9	27	3.5e-13	T	28-01-2024	IPR015917	Peptidase C14A, caspase catalytic domain	GO:0008234(InterPro)	Reactome:R-BTA-5620971|Reactome:R-CEL-111465|Reactome:R-CEL-140342|Reactome:R-CEL-2028269|Reactome:R-CEL-264870|Reactome:R-CEL-351906|Reactome:R-CEL-418889|Reactome:R-CEL-5357905|Reactome:R-DME-111465|Reactome:R-DME-111469|Reactome:R-DME-140342|Reactome:R-DME-2028269|Reactome:R-DME-214397|Reactome:R-DME-214399|Reactome:R-DME-214411|Reactome:R-DME-214416|Reactome:R-DME-264870|Reactome:R-DME-351906…
LG12.t329	ee8f7a2201cc86a41acbd85f7f299634	247	ProSiteProfiles	PS50207	Caspase family p10 domain profile.	143	206	20.4311	T	28-01-2024	IPR002138	Peptidase C14, caspase non-catalytic subunit p10	GO:0004197(InterPro)|GO:0006508(InterPro)	Reactome:R-BTA-5620971|Reactome:R-CEL-111465|Reactome:R-CEL-140342|Reactome:R-CEL-2028269|Reactome:R-CEL-264870|Reactome:R-CEL-351906|Reactome:R-CEL-418889|Reactome:R-CEL-5357905|Reactome:R-DME-111465|Reactome:R-DME-111469|Reactome:R-DME-140342|Reactome:R-DME-2028269|Reactome:R-DME-214397|Reactome:R-DME-214399|Reactome:R-DME-214411|Reactome:R-DME-214416|Reactome:R-DME-264870|Reactome:R-DME-351906…
LG12.t329	ee8f7a2201cc86a41acbd85f7f299634	247	ProSiteProfiles	PS50208	Caspase family p20 domain profile.	11	118	27.7939	T	28-01-2024	IPR001309	Peptidase C14, p20 domain	GO:0004197(InterPro)|GO:0006508(InterPro)	Reactome:R-BTA-5620971|Reactome:R-CEL-111465|Reactome:R-CEL-140342|Reactome:R-CEL-2028269|Reactome:R-CEL-264870|Reactome:R-CEL-351906|Reactome:R-CEL-418889|Reactome:R-CEL-5357905|Reactome:R-DME-111465|Reactome:R-DME-111469|Reactome:R-DME-140342|Reactome:R-DME-2028269|Reactome:R-DME-214397|Reactome:R-DME-214399|Reactome:R-DME-214411|Reactome:R-DME-214416|Reactome:R-DME-264870|Reactome:R-DME-351906…
LG12.t329	ee8f7a2201cc86a41acbd85f7f299634	247	Pfam	PF00656	Caspase domain	11	206	1.2e-33	T	28-01-2024	IPR011600	Peptidase C14, caspase domain	GO:0004197(InterPro)|GO:0006508(InterPro)	Reactome:R-BTA-5620971|Reactome:R-CEL-111465|Reactome:R-CEL-140342|Reactome:R-CEL-2028269|Reactome:R-CEL-264870|Reactome:R-CEL-351906|Reactome:R-CEL-418889|Reactome:R-CEL-5357905|Reactome:R-DME-111465|Reactome:R-DME-111469|Reactome:R-DME-140342|Reactome:R-DME-2028269|Reactome:R-DME-214397|Reactome:R-DME-214399|Reactome:R-DME-214411|Reactome:R-DME-214416|Reactome:R-DME-264870|Reactome:R-DME-351906…
LG12.t329	ee8f7a2201cc86a41acbd85f7f299634	247	SUPERFAMILY	SSF52129	Caspase-like	7	206	5.83e-44	T	28-01-2024	IPR029030	Caspase-like domain superfamily	-	Reactome:R-BTA-5620971|Reactome:R-CEL-111465|Reactome:R-CEL-140342|Reactome:R-CEL-2028269|Reactome:R-CEL-264870|Reactome:R-CEL-351906|Reactome:R-CEL-418889|Reactome:R-CEL-5357905|Reactome:R-DME-111465|Reactome:R-DME-111469|Reactome:R-DME-140342|Reactome:R-DME-2028269|Reactome:R-DME-214397|Reactome:R-DME-214399|Reactome:R-DME-214411|Reactome:R-DME-214416|Reactome:R-DME-264870|Reactome:R-DME-351906…
LG12.t329	ee8f7a2201cc86a41acbd85f7f299634	247	SMART	SM00115	caspase_2	1	224	1.6e-14	T	28-01-2024	IPR015917	Peptidase C14A, caspase catalytic domain	GO:0008234(InterPro)	Reactome:R-BTA-5620971|Reactome:R-CEL-111465|Reactome:R-CEL-140342|Reactome:R-CEL-2028269|Reactome:R-CEL-264870|Reactome:R-CEL-351906|Reactome:R-CEL-418889|Reactome:R-CEL-5357905|Reactome:R-DME-111465|Reactome:R-DME-111469|Reactome:R-DME-140342|Reactome:R-DME-2028269|Reactome:R-DME-214397|Reactome:R-DME-214399|Reactome:R-DME-214411|Reactome:R-DME-214416|Reactome:R-DME-264870|Reactome:R-DME-351906…
LG12.t329	ee8f7a2201cc86a41acbd85f7f299634	247	Gene3D	G3DSA:3.40.50.1460	-	2	224	4.4e-52	T	28-01-2024	-	-	-	-
LG12.t329	ee8f7a2201cc86a41acbd85f7f299634	247	PANTHER	PTHR47901	CASPASE RECRUITMENT DOMAIN-CONTAINING PROTEIN 18	11	205	2.5e-37	T	28-01-2024	-	-	-	-
LG13.t422	180cd0d6d971475341b0e1019fe3f67c	407	Gene3D	G3DSA:1.10.533.10	Death Domain, Fas	1	103	1.6e-22	T	28-01-2024	IPR011029	Death-like domain superfamily	-	MetaCyc:PWY-7250|MetaCyc:PWY-7511|MetaCyc:PWY-7884|Reactome:R-BTA-1257604|Reactome:R-BTA-140534|Reactome:R-BTA-168638|Reactome:R-BTA-202424|Reactome:R-BTA-209543|Reactome:R-BTA-209560|Reactome:R-BTA-2562578|Reactome:R-BTA-3371378|Reactome:R-BTA-450302|Reactome:R-BTA-450321|Reactome:R-BTA-5218900|Reactome:R-BTA-5357786|Reactome:R-BTA-5357905|Reactome:R-BTA-5357956|Reactome:R-BTA-5620971|Reactome:R…
LG13.t422	180cd0d6d971475341b0e1019fe3f67c	407	PANTHER	PTHR47901	CASPASE RECRUITMENT DOMAIN-CONTAINING PROTEIN 18	23	406	4.7e-40	T	28-01-2024	-	-	-	-
LG13.t422	180cd0d6d971475341b0e1019fe3f67c	407	SUPERFAMILY	SSF47986	DEATH domain	1	90	1.6e-20	T	28-01-2024	IPR011029	Death-like domain superfamily	-	MetaCyc:PWY-7250|MetaCyc:PWY-7511|MetaCyc:PWY-7884|Reactome:R-BTA-1257604|Reactome:R-BTA-140534|Reactome:R-BTA-168638|Reactome:R-BTA-202424|Reactome:R-BTA-209543|Reactome:R-BTA-209560|Reactome:R-BTA-2562578|Reactome:R-BTA-3371378|Reactome:R-BTA-450302|Reactome:R-BTA-450321|Reactome:R-BTA-5218900|Reactome:R-BTA-5357786|Reactome:R-BTA-5357905|Reactome:R-BTA-5357956|Reactome:R-BTA-5620971|Reactome:R…
LG13.t422	180cd0d6d971475341b0e1019fe3f67c	407	ProSiteProfiles	PS50208	Caspase family p20 domain profile.	183	304	29.8573	T	28-01-2024	IPR001309	Peptidase C14, p20 domain	GO:0004197(InterPro)|GO:0006508(InterPro)	Reactome:R-BTA-5620971|Reactome:R-CEL-111465|Reactome:R-CEL-140342|Reactome:R-CEL-2028269|Reactome:R-CEL-264870|Reactome:R-CEL-351906|Reactome:R-CEL-418889|Reactome:R-CEL-5357905|Reactome:R-DME-111465|Reactome:R-DME-111469|Reactome:R-DME-140342|Reactome:R-DME-2028269|Reactome:R-DME-214397|Reactome:R-DME-214399|Reactome:R-DME-214411|Reactome:R-DME-214416|Reactome:R-DME-264870|Reactome:R-DME-351906…
LG13.t422	180cd0d6d971475341b0e1019fe3f67c	407	PRINTS	PR00376	Interleukin-1B converting enzyme signature	289	307	1e-16	T	28-01-2024	IPR015917	Peptidase C14A, caspase catalytic domain	GO:0008234(InterPro)	Reactome:R-BTA-5620971|Reactome:R-CEL-111465|Reactome:R-CEL-140342|Reactome:R-CEL-2028269|Reactome:R-CEL-264870|Reactome:R-CEL-351906|Reactome:R-CEL-418889|Reactome:R-CEL-5357905|Reactome:R-DME-111465|Reactome:R-DME-111469|Reactome:R-DME-140342|Reactome:R-DME-2028269|Reactome:R-DME-214397|Reactome:R-DME-214399|Reactome:R-DME-214411|Reactome:R-DME-214416|Reactome:R-DME-264870|Reactome:R-DME-351906…
LG13.t422	180cd0d6d971475341b0e1019fe3f67c	407	PRINTS	PR00376	Interleukin-1B converting enzyme signature	183	196	1e-16	T	28-01-2024	IPR015917	Peptidase C14A, caspase catalytic domain	GO:0008234(InterPro)	Reactome:R-BTA-5620971|Reactome:R-CEL-111465|Reactome:R-CEL-140342|Reactome:R-CEL-2028269|Reactome:R-CEL-264870|Reactome:R-CEL-351906|Reactome:R-CEL-418889|Reactome:R-CEL-5357905|Reactome:R-DME-111465|Reactome:R-DME-111469|Reactome:R-DME-140342|Reactome:R-DME-2028269|Reactome:R-DME-214397|Reactome:R-DME-214399|Reactome:R-DME-214411|Reactome:R-DME-214416|Reactome:R-DME-264870|Reactome:R-DME-351906…
LG13.t422	180cd0d6d971475341b0e1019fe3f67c	407	PRINTS	PR00376	Interleukin-1B converting enzyme signature	347	358	1e-16	T	28-01-2024	IPR015917	Peptidase C14A, caspase catalytic domain	GO:0008234(InterPro)	Reactome:R-BTA-5620971|Reactome:R-CEL-111465|Reactome:R-CEL-140342|Reactome:R-CEL-2028269|Reactome:R-CEL-264870|Reactome:R-CEL-351906|Reactome:R-CEL-418889|Reactome:R-CEL-5357905|Reactome:R-DME-111465|Reactome:R-DME-111469|Reactome:R-DME-140342|Reactome:R-DME-2028269|Reactome:R-DME-214397|Reactome:R-DME-214399|Reactome:R-DME-214411|Reactome:R-DME-214416|Reactome:R-DME-264870|Reactome:R-DME-351906…
LG13.t422	180cd0d6d971475341b0e1019fe3f67c	407	PRINTS	PR00376	Interleukin-1B converting enzyme signature	396	405	1e-16	T	28-01-2024	IPR015917	Peptidase C14A, caspase catalytic domain	GO:0008234(InterPro)	Reactome:R-BTA-5620971|Reactome:R-CEL-111465|Reactome:R-CEL-140342|Reactome:R-CEL-2028269|Reactome:R-CEL-264870|Reactome:R-CEL-351906|Reactome:R-CEL-418889|Reactome:R-CEL-5357905|Reactome:R-DME-111465|Reactome:R-DME-111469|Reactome:R-DME-140342|Reactome:R-DME-2028269|Reactome:R-DME-214397|Reactome:R-DME-214399|Reactome:R-DME-214411|Reactome:R-DME-214416|Reactome:R-DME-264870|Reactome:R-DME-351906…
LG13.t422	180cd0d6d971475341b0e1019fe3f67c	407	PRINTS	PR00376	Interleukin-1B converting enzyme signature	223	241	1e-16	T	28-01-2024	IPR015917	Peptidase C14A, caspase catalytic domain	GO:0008234(InterPro)	Reactome:R-BTA-5620971|Reactome:R-CEL-111465|Reactome:R-CEL-140342|Reactome:R-CEL-2028269|Reactome:R-CEL-264870|Reactome:R-CEL-351906|Reactome:R-CEL-418889|Reactome:R-CEL-5357905|Reactome:R-DME-111465|Reactome:R-DME-111469|Reactome:R-DME-140342|Reactome:R-DME-2028269|Reactome:R-DME-214397|Reactome:R-DME-214399|Reactome:R-DME-214411|Reactome:R-DME-214416|Reactome:R-DME-264870|Reactome:R-DME-351906…
LG13.t422	180cd0d6d971475341b0e1019fe3f67c	407	PRINTS	PR00376	Interleukin-1B converting enzyme signature	254	262	1e-16	T	28-01-2024	IPR015917	Peptidase C14A, caspase catalytic domain	GO:0008234(InterPro)	Reactome:R-BTA-5620971|Reactome:R-CEL-111465|Reactome:R-CEL-140342|Reactome:R-CEL-2028269|Reactome:R-CEL-264870|Reactome:R-CEL-351906|Reactome:R-CEL-418889|Reactome:R-CEL-5357905|Reactome:R-DME-111465|Reactome:R-DME-111469|Reactome:R-DME-140342|Reactome:R-DME-2028269|Reactome:R-DME-214397|Reactome:R-DME-214399|Reactome:R-DME-214411|Reactome:R-DME-214416|Reactome:R-DME-264870|Reactome:R-DME-351906…
LG13.t422	180cd0d6d971475341b0e1019fe3f67c	407	ProSiteProfiles	PS50207	Caspase family p10 domain profile.	331	406	15.7505	T	28-01-2024	IPR002138	Peptidase C14, caspase non-catalytic subunit p10	GO:0004197(InterPro)|GO:0006508(InterPro)	Reactome:R-BTA-5620971|Reactome:R-CEL-111465|Reactome:R-CEL-140342|Reactome:R-CEL-2028269|Reactome:R-CEL-264870|Reactome:R-CEL-351906|Reactome:R-CEL-418889|Reactome:R-CEL-5357905|Reactome:R-DME-111465|Reactome:R-DME-111469|Reactome:R-DME-140342|Reactome:R-DME-2028269|Reactome:R-DME-214397|Reactome:R-DME-214399|Reactome:R-DME-214411|Reactome:R-DME-214416|Reactome:R-DME-264870|Reactome:R-DME-351906…
LG13.t422	180cd0d6d971475341b0e1019fe3f67c	407	SMART	SM00114	card_3	1	90	3.1e-11	T	28-01-2024	IPR001315	CARD domain	GO:0042981(InterPro)	MetaCyc:PWY-7250|MetaCyc:PWY-7511|Reactome:R-BTA-168638|Reactome:R-BTA-202424|Reactome:R-BTA-209543|Reactome:R-BTA-450302|Reactome:R-BTA-450321|Reactome:R-BTA-5620971|Reactome:R-BTA-5689896|Reactome:R-CEL-111465|Reactome:R-CEL-140342|Reactome:R-CEL-2028269|Reactome:R-CEL-264870|Reactome:R-CEL-351906|Reactome:R-CEL-418889|Reactome:R-CEL-5357905|Reactome:R-CFA-168638|Reactome:R-CFA-5357786|Reactome…
LG13.t422	180cd0d6d971475341b0e1019fe3f67c	407	Pfam	PF00656	Caspase domain	184	384	2e-25	T	28-01-2024	IPR011600	Peptidase C14, caspase domain	GO:0004197(InterPro)|GO:0006508(InterPro)	Reactome:R-BTA-5620971|Reactome:R-CEL-111465|Reactome:R-CEL-140342|Reactome:R-CEL-2028269|Reactome:R-CEL-264870|Reactome:R-CEL-351906|Reactome:R-CEL-418889|Reactome:R-CEL-5357905|Reactome:R-DME-111465|Reactome:R-DME-111469|Reactome:R-DME-140342|Reactome:R-DME-2028269|Reactome:R-DME-214397|Reactome:R-DME-214399|Reactome:R-DME-214411|Reactome:R-DME-214416|Reactome:R-DME-264870|Reactome:R-DME-351906…
LG13.t422	180cd0d6d971475341b0e1019fe3f67c	407	Gene3D	G3DSA:3.40.50.1460	-	153	313	5.5e-38	T	28-01-2024	-	-	-	-
LG13.t422	180cd0d6d971475341b0e1019fe3f67c	407	Pfam	PF00619	Caspase recruitment domain	8	89	2.7e-13	T	28-01-2024	IPR001315	CARD domain	GO:0042981(InterPro)	MetaCyc:PWY-7250|MetaCyc:PWY-7511|Reactome:R-BTA-168638|Reactome:R-BTA-202424|Reactome:R-BTA-209543|Reactome:R-BTA-450302|Reactome:R-BTA-450321|Reactome:R-BTA-5620971|Reactome:R-BTA-5689896|Reactome:R-CEL-111465|Reactome:R-CEL-140342|Reactome:R-CEL-2028269|Reactome:R-CEL-264870|Reactome:R-CEL-351906|Reactome:R-CEL-418889|Reactome:R-CEL-5357905|Reactome:R-CFA-168638|Reactome:R-CFA-5357786|Reactome…
LG13.t422	180cd0d6d971475341b0e1019fe3f67c	407	SUPERFAMILY	SSF52129	Caspase-like	168	406	2.84e-46	T	28-01-2024	IPR029030	Caspase-like domain superfamily	-	Reactome:R-BTA-5620971|Reactome:R-CEL-111465|Reactome:R-CEL-140342|Reactome:R-CEL-2028269|Reactome:R-CEL-264870|Reactome:R-CEL-351906|Reactome:R-CEL-418889|Reactome:R-CEL-5357905|Reactome:R-DME-111465|Reactome:R-DME-111469|Reactome:R-DME-140342|Reactome:R-DME-2028269|Reactome:R-DME-214397|Reactome:R-DME-214399|Reactome:R-DME-214411|Reactome:R-DME-214416|Reactome:R-DME-264870|Reactome:R-DME-351906…
LG13.t422	180cd0d6d971475341b0e1019fe3f67c	407	CDD	cd01671	CARD	9	88	4.78e-21	T	28-01-2024	-	-	-	-
LG13.t422	180cd0d6d971475341b0e1019fe3f67c	407	Gene3D	G3DSA:3.30.70.1470	-	327	407	4.7e-13	T	28-01-2024	-	-	-	-
LG13.t422	180cd0d6d971475341b0e1019fe3f67c	407	ProSiteProfiles	PS50209	CARD caspase recruitment domain profile.	1	91	20.8059	T	28-01-2024	IPR001315	CARD domain	GO:0042981(InterPro)	MetaCyc:PWY-7250|MetaCyc:PWY-7511|Reactome:R-BTA-168638|Reactome:R-BTA-202424|Reactome:R-BTA-209543|Reactome:R-BTA-450302|Reactome:R-BTA-450321|Reactome:R-BTA-5620971|Reactome:R-BTA-5689896|Reactome:R-CEL-111465|Reactome:R-CEL-140342|Reactome:R-CEL-2028269|Reactome:R-CEL-264870|Reactome:R-CEL-351906|Reactome:R-CEL-418889|Reactome:R-CEL-5357905|Reactome:R-CFA-168638|Reactome:R-CFA-5357786|Reactome…
LG13.t422	180cd0d6d971475341b0e1019fe3f67c	407	SMART	SM00115	caspase_2	176	406	3e-32	T	28-01-2024	IPR015917	Peptidase C14A, caspase catalytic domain	GO:0008234(InterPro)	Reactome:R-BTA-5620971|Reactome:R-CEL-111465|Reactome:R-CEL-140342|Reactome:R-CEL-2028269|Reactome:R-CEL-264870|Reactome:R-CEL-351906|Reactome:R-CEL-418889|Reactome:R-CEL-5357905|Reactome:R-DME-111465|Reactome:R-DME-111469|Reactome:R-DME-140342|Reactome:R-DME-2028269|Reactome:R-DME-214397|Reactome:R-DME-214399|Reactome:R-DME-214411|Reactome:R-DME-214416|Reactome:R-DME-264870|Reactome:R-DME-351906…
LG01.t4164	c8b9c448c2e23e5eeac49220d879d1af	267	ProSiteProfiles	PS50208	Caspase family p20 domain profile.	24	150	36.1813	T	28-01-2024	IPR001309	Peptidase C14, p20 domain	GO:0004197(InterPro)|GO:0006508(InterPro)	Reactome:R-BTA-5620971|Reactome:R-CEL-111465|Reactome:R-CEL-140342|Reactome:R-CEL-2028269|Reactome:R-CEL-264870|Reactome:R-CEL-351906|Reactome:R-CEL-418889|Reactome:R-CEL-5357905|Reactome:R-DME-111465|Reactome:R-DME-111469|Reactome:R-DME-140342|Reactome:R-DME-2028269|Reactome:R-DME-214397|Reactome:R-DME-214399|Reactome:R-DME-214411|Reactome:R-DME-214416|Reactome:R-DME-264870|Reactome:R-DME-351906…
LG01.t4164	c8b9c448c2e23e5eeac49220d879d1af	267	Coils	Coil	Coil	74	94	-	T	28-01-2024	-	-	-	-
LG01.t4164	c8b9c448c2e23e5eeac49220d879d1af	267	Gene3D	G3DSA:3.40.50.1460	-	2	266	3.7e-63	T	28-01-2024	-	-	-	-
LG01.t4164	c8b9c448c2e23e5eeac49220d879d1af	267	PRINTS	PR00376	Interleukin-1B converting enzyme signature	24	37	1.1e-23	T	28-01-2024	IPR015917	Peptidase C14A, caspase catalytic domain	GO:0008234(InterPro)	Reactome:R-BTA-5620971|Reactome:R-CEL-111465|Reactome:R-CEL-140342|Reactome:R-CEL-2028269|Reactome:R-CEL-264870|Reactome:R-CEL-351906|Reactome:R-CEL-418889|Reactome:R-CEL-5357905|Reactome:R-DME-111465|Reactome:R-DME-111469|Reactome:R-DME-140342|Reactome:R-DME-2028269|Reactome:R-DME-214397|Reactome:R-DME-214399|Reactome:R-DME-214411|Reactome:R-DME-214416|Reactome:R-DME-264870|Reactome:R-DME-351906…
LG01.t4164	c8b9c448c2e23e5eeac49220d879d1af	267	PRINTS	PR00376	Interleukin-1B converting enzyme signature	45	63	1.1e-23	T	28-01-2024	IPR015917	Peptidase C14A, caspase catalytic domain	GO:0008234(InterPro)	Reactome:R-BTA-5620971|Reactome:R-CEL-111465|Reactome:R-CEL-140342|Reactome:R-CEL-2028269|Reactome:R-CEL-264870|Reactome:R-CEL-351906|Reactome:R-CEL-418889|Reactome:R-CEL-5357905|Reactome:R-DME-111465|Reactome:R-DME-111469|Reactome:R-DME-140342|Reactome:R-DME-2028269|Reactome:R-DME-214397|Reactome:R-DME-214399|Reactome:R-DME-214411|Reactome:R-DME-214416|Reactome:R-DME-264870|Reactome:R-DME-351906…
LG01.t4164	c8b9c448c2e23e5eeac49220d879d1af	267	PRINTS	PR00376	Interleukin-1B converting enzyme signature	63	81	1.1e-23	T	28-01-2024	IPR015917	Peptidase C14A, caspase catalytic domain	GO:0008234(InterPro)	Reactome:R-BTA-5620971|Reactome:R-CEL-111465|Reactome:R-CEL-140342|Reactome:R-CEL-2028269|Reactome:R-CEL-264870|Reactome:R-CEL-351906|Reactome:R-CEL-418889|Reactome:R-CEL-5357905|Reactome:R-DME-111465|Reactome:R-DME-111469|Reactome:R-DME-140342|Reactome:R-DME-2028269|Reactome:R-DME-214397|Reactome:R-DME-214399|Reactome:R-DME-214411|Reactome:R-DME-214416|Reactome:R-DME-264870|Reactome:R-DME-351906…
LG01.t4164	c8b9c448c2e23e5eeac49220d879d1af	267	PRINTS	PR00376	Interleukin-1B converting enzyme signature	97	105	1.1e-23	T	28-01-2024	IPR015917	Peptidase C14A, caspase catalytic domain	GO:0008234(InterPro)	Reactome:R-BTA-5620971|Reactome:R-CEL-111465|Reactome:R-CEL-140342|Reactome:R-CEL-2028269|Reactome:R-CEL-264870|Reactome:R-CEL-351906|Reactome:R-CEL-418889|Reactome:R-CEL-5357905|Reactome:R-DME-111465|Reactome:R-DME-111469|Reactome:R-DME-140342|Reactome:R-DME-2028269|Reactome:R-DME-214397|Reactome:R-DME-214399|Reactome:R-DME-214411|Reactome:R-DME-214416|Reactome:R-DME-264870|Reactome:R-DME-351906…
LG01.t4164	c8b9c448c2e23e5eeac49220d879d1af	267	PRINTS	PR00376	Interleukin-1B converting enzyme signature	131	149	1.1e-23	T	28-01-2024	IPR015917	Peptidase C14A, caspase catalytic domain	GO:0008234(InterPro)	Reactome:R-BTA-5620971|Reactome:R-CEL-111465|Reactome:R-CEL-140342|Reactome:R-CEL-2028269|Reactome:R-CEL-264870|Reactome:R-CEL-351906|Reactome:R-CEL-418889|Reactome:R-CEL-5357905|Reactome:R-DME-111465|Reactome:R-DME-111469|Reactome:R-DME-140342|Reactome:R-DME-2028269|Reactome:R-DME-214397|Reactome:R-DME-214399|Reactome:R-DME-214411|Reactome:R-DME-214416|Reactome:R-DME-264870|Reactome:R-DME-351906…
LG01.t4164	c8b9c448c2e23e5eeac49220d879d1af	267	PRINTS	PR00376	Interleukin-1B converting enzyme signature	255	264	1.1e-23	T	28-01-2024	IPR015917	Peptidase C14A, caspase catalytic domain	GO:0008234(InterPro)	Reactome:R-BTA-5620971|Reactome:R-CEL-111465|Reactome:R-CEL-140342|Reactome:R-CEL-2028269|Reactome:R-CEL-264870|Reactome:R-CEL-351906|Reactome:R-CEL-418889|Reactome:R-CEL-5357905|Reactome:R-DME-111465|Reactome:R-DME-111469|Reactome:R-DME-140342|Reactome:R-DME-2028269|Reactome:R-DME-214397|Reactome:R-DME-214399|Reactome:R-DME-214411|Reactome:R-DME-214416|Reactome:R-DME-264870|Reactome:R-DME-351906…
LG01.t4164	c8b9c448c2e23e5eeac49220d879d1af	267	ProSiteProfiles	PS50207	Caspase family p10 domain profile.	174	265	18.532	T	28-01-2024	IPR002138	Peptidase C14, caspase non-catalytic subunit p10	GO:0004197(InterPro)|GO:0006508(InterPro)	Reactome:R-BTA-5620971|Reactome:R-CEL-111465|Reactome:R-CEL-140342|Reactome:R-CEL-2028269|Reactome:R-CEL-264870|Reactome:R-CEL-351906|Reactome:R-CEL-418889|Reactome:R-CEL-5357905|Reactome:R-DME-111465|Reactome:R-DME-111469|Reactome:R-DME-140342|Reactome:R-DME-2028269|Reactome:R-DME-214397|Reactome:R-DME-214399|Reactome:R-DME-214411|Reactome:R-DME-214416|Reactome:R-DME-264870|Reactome:R-DME-351906…
LG01.t4164	c8b9c448c2e23e5eeac49220d879d1af	267	PANTHER	PTHR22576	MUCOSA ASSOCIATED LYMPHOID TISSUE LYMPHOMA TRANSLOCATION PROTEIN 1/PARACASPASE	25	264	1.1e-31	T	28-01-2024	-	-	-	-
LG01.t4164	c8b9c448c2e23e5eeac49220d879d1af	267	Pfam	PF00656	Caspase domain	26	262	4.8e-42	T	28-01-2024	IPR011600	Peptidase C14, caspase domain	GO:0004197(InterPro)|GO:0006508(InterPro)	Reactome:R-BTA-5620971|Reactome:R-CEL-111465|Reactome:R-CEL-140342|Reactome:R-CEL-2028269|Reactome:R-CEL-264870|Reactome:R-CEL-351906|Reactome:R-CEL-418889|Reactome:R-CEL-5357905|Reactome:R-DME-111465|Reactome:R-DME-111469|Reactome:R-DME-140342|Reactome:R-DME-2028269|Reactome:R-DME-214397|Reactome:R-DME-214399|Reactome:R-DME-214411|Reactome:R-DME-214416|Reactome:R-DME-264870|Reactome:R-DME-351906…
LG01.t4164	c8b9c448c2e23e5eeac49220d879d1af	267	SMART	SM00115	caspase_2	20	265	1.9e-37	T	28-01-2024	IPR015917	Peptidase C14A, caspase catalytic domain	GO:0008234(InterPro)	Reactome:R-BTA-5620971|Reactome:R-CEL-111465|Reactome:R-CEL-140342|Reactome:R-CEL-2028269|Reactome:R-CEL-264870|Reactome:R-CEL-351906|Reactome:R-CEL-418889|Reactome:R-CEL-5357905|Reactome:R-DME-111465|Reactome:R-DME-111469|Reactome:R-DME-140342|Reactome:R-DME-2028269|Reactome:R-DME-214397|Reactome:R-DME-214399|Reactome:R-DME-214411|Reactome:R-DME-214416|Reactome:R-DME-264870|Reactome:R-DME-351906…
LG01.t4164	c8b9c448c2e23e5eeac49220d879d1af	267	SUPERFAMILY	SSF52129	Caspase-like	16	264	2.24e-55	T	28-01-2024	IPR029030	Caspase-like domain superfamily	-	Reactome:R-BTA-5620971|Reactome:R-CEL-111465|Reactome:R-CEL-140342|Reactome:R-CEL-2028269|Reactome:R-CEL-264870|Reactome:R-CEL-351906|Reactome:R-CEL-418889|Reactome:R-CEL-5357905|Reactome:R-DME-111465|Reactome:R-DME-111469|Reactome:R-DME-140342|Reactome:R-DME-2028269|Reactome:R-DME-214397|Reactome:R-DME-214399|Reactome:R-DME-214411|Reactome:R-DME-214416|Reactome:R-DME-264870|Reactome:R-DME-351906…
LG01.t4130	dca27e964641d3d66be85a0ad073fb37	211	Pfam	PF00656	Caspase domain	37	210	5.7e-27	T	28-01-2024	IPR011600	Peptidase C14, caspase domain	GO:0004197(InterPro)|GO:0006508(InterPro)	Reactome:R-BTA-5620971|Reactome:R-CEL-111465|Reactome:R-CEL-140342|Reactome:R-CEL-2028269|Reactome:R-CEL-264870|Reactome:R-CEL-351906|Reactome:R-CEL-418889|Reactome:R-CEL-5357905|Reactome:R-DME-111465|Reactome:R-DME-111469|Reactome:R-DME-140342|Reactome:R-DME-2028269|Reactome:R-DME-214397|Reactome:R-DME-214399|Reactome:R-DME-214411|Reactome:R-DME-214416|Reactome:R-DME-264870|Reactome:R-DME-351906…
LG01.t4130	dca27e964641d3d66be85a0ad073fb37	211	PANTHER	PTHR47901	CASPASE RECRUITMENT DOMAIN-CONTAINING PROTEIN 18	27	210	3.9e-27	T	28-01-2024	-	-	-	-
LG01.t4130	dca27e964641d3d66be85a0ad073fb37	211	Gene3D	G3DSA:3.40.50.1460	-	18	211	1.2e-43	T	28-01-2024	-	-	-	-
LG01.t4130	dca27e964641d3d66be85a0ad073fb37	211	ProSiteProfiles	PS50208	Caspase family p20 domain profile.	34	160	36.296	T	28-01-2024	IPR001309	Peptidase C14, p20 domain	GO:0004197(InterPro)|GO:0006508(InterPro)	Reactome:R-BTA-5620971|Reactome:R-CEL-111465|Reactome:R-CEL-140342|Reactome:R-CEL-2028269|Reactome:R-CEL-264870|Reactome:R-CEL-351906|Reactome:R-CEL-418889|Reactome:R-CEL-5357905|Reactome:R-DME-111465|Reactome:R-DME-111469|Reactome:R-DME-140342|Reactome:R-DME-2028269|Reactome:R-DME-214397|Reactome:R-DME-214399|Reactome:R-DME-214411|Reactome:R-DME-214416|Reactome:R-DME-264870|Reactome:R-DME-351906…
LG01.t4130	dca27e964641d3d66be85a0ad073fb37	211	SUPERFAMILY	SSF52129	Caspase-like	25	210	4.78e-42	T	28-01-2024	IPR029030	Caspase-like domain superfamily	-	Reactome:R-BTA-5620971|Reactome:R-CEL-111465|Reactome:R-CEL-140342|Reactome:R-CEL-2028269|Reactome:R-CEL-264870|Reactome:R-CEL-351906|Reactome:R-CEL-418889|Reactome:R-CEL-5357905|Reactome:R-DME-111465|Reactome:R-DME-111469|Reactome:R-DME-140342|Reactome:R-DME-2028269|Reactome:R-DME-214397|Reactome:R-DME-214399|Reactome:R-DME-214411|Reactome:R-DME-214416|Reactome:R-DME-264870|Reactome:R-DME-351906…
LG01.t4130	dca27e964641d3d66be85a0ad073fb37	211	PRINTS	PR00376	Interleukin-1B converting enzyme signature	141	159	1.4e-12	T	28-01-2024	IPR015917	Peptidase C14A, caspase catalytic domain	GO:0008234(InterPro)	Reactome:R-BTA-5620971|Reactome:R-CEL-111465|Reactome:R-CEL-140342|Reactome:R-CEL-2028269|Reactome:R-CEL-264870|Reactome:R-CEL-351906|Reactome:R-CEL-418889|Reactome:R-CEL-5357905|Reactome:R-DME-111465|Reactome:R-DME-111469|Reactome:R-DME-140342|Reactome:R-DME-2028269|Reactome:R-DME-214397|Reactome:R-DME-214399|Reactome:R-DME-214411|Reactome:R-DME-214416|Reactome:R-DME-264870|Reactome:R-DME-351906…
LG01.t4130	dca27e964641d3d66be85a0ad073fb37	211	PRINTS	PR00376	Interleukin-1B converting enzyme signature	34	47	1.4e-12	T	28-01-2024	IPR015917	Peptidase C14A, caspase catalytic domain	GO:0008234(InterPro)	Reactome:R-BTA-5620971|Reactome:R-CEL-111465|Reactome:R-CEL-140342|Reactome:R-CEL-2028269|Reactome:R-CEL-264870|Reactome:R-CEL-351906|Reactome:R-CEL-418889|Reactome:R-CEL-5357905|Reactome:R-DME-111465|Reactome:R-DME-111469|Reactome:R-DME-140342|Reactome:R-DME-2028269|Reactome:R-DME-214397|Reactome:R-DME-214399|Reactome:R-DME-214411|Reactome:R-DME-214416|Reactome:R-DME-264870|Reactome:R-DME-351906…
LG01.t4130	dca27e964641d3d66be85a0ad073fb37	211	PRINTS	PR00376	Interleukin-1B converting enzyme signature	107	115	1.4e-12	T	28-01-2024	IPR015917	Peptidase C14A, caspase catalytic domain	GO:0008234(InterPro)	Reactome:R-BTA-5620971|Reactome:R-CEL-111465|Reactome:R-CEL-140342|Reactome:R-CEL-2028269|Reactome:R-CEL-264870|Reactome:R-CEL-351906|Reactome:R-CEL-418889|Reactome:R-CEL-5357905|Reactome:R-DME-111465|Reactome:R-DME-111469|Reactome:R-DME-140342|Reactome:R-DME-2028269|Reactome:R-DME-214397|Reactome:R-DME-214399|Reactome:R-DME-214411|Reactome:R-DME-214416|Reactome:R-DME-264870|Reactome:R-DME-351906…
LG01.t4130	dca27e964641d3d66be85a0ad073fb37	211	SMART	SM00115	caspase_2	30	211	7.9e-10	T	28-01-2024	IPR015917	Peptidase C14A, caspase catalytic domain	GO:0008234(InterPro)	Reactome:R-BTA-5620971|Reactome:R-CEL-111465|Reactome:R-CEL-140342|Reactome:R-CEL-2028269|Reactome:R-CEL-264870|Reactome:R-CEL-351906|Reactome:R-CEL-418889|Reactome:R-CEL-5357905|Reactome:R-DME-111465|Reactome:R-DME-111469|Reactome:R-DME-140342|Reactome:R-DME-2028269|Reactome:R-DME-214397|Reactome:R-DME-214399|Reactome:R-DME-214411|Reactome:R-DME-214416|Reactome:R-DME-264870|Reactome:R-DME-351906…
LG02.t1168	f1e5d6f9af3af5180fc1602d48ad196a	614	Pfam	PF00041	Fibronectin type III domain	317	393	0.0014	T	28-01-2024	IPR003961	Fibronectin type III	GO:0005515(InterPro)	MetaCyc:PWY-4702|MetaCyc:PWY-5265|MetaCyc:PWY-5491|MetaCyc:PWY-6148|MetaCyc:PWY-6348|MetaCyc:PWY-6352|MetaCyc:PWY-6365|MetaCyc:PWY-6366|MetaCyc:PWY-6368|MetaCyc:PWY-6385|MetaCyc:PWY-6456|MetaCyc:PWY-6470|MetaCyc:PWY-6471|MetaCyc:PWY-6575|MetaCyc:PWY-6627|MetaCyc:PWY-6664|MetaCyc:PWY-6686|MetaCyc:PWY-6720|MetaCyc:PWY-6724|MetaCyc:PWY-6788|MetaCyc:PWY-6827|MetaCyc:PWY-6855|MetaCyc:PWY-6902|MetaCyc:…
LG02.t1168	f1e5d6f9af3af5180fc1602d48ad196a	614	Gene3D	G3DSA:2.60.40.10	Immunoglobulins	314	417	1.1e-09	T	28-01-2024	IPR013783	Immunoglobulin-like fold	-	MetaCyc:PWY-1901|MetaCyc:PWY-1921|MetaCyc:PWY-1961|MetaCyc:PWY-1981|MetaCyc:PWY-2021|MetaCyc:PWY-2661|MetaCyc:PWY-2881|MetaCyc:PWY-2901|MetaCyc:PWY-2902|MetaCyc:PWY-3121|MetaCyc:PWY-3602|MetaCyc:PWY-361|MetaCyc:PWY-4421|MetaCyc:PWY-4702|MetaCyc:PWY-4801|MetaCyc:PWY-4922|MetaCyc:PWY-5048|MetaCyc:PWY-5067|MetaCyc:PWY-5094|MetaCyc:PWY-5105|MetaCyc:PWY-5129|MetaCyc:PWY-5139|MetaCyc:PWY-5160|MetaCyc:P…
tome:R-MMU-210993|Reactome:R-MMU-2122947|Reactome:R-MMU-212676|Reactome:R-MMU-2129379|Reactome:R-MMU-2132295|Reactome:R-MMU-216083|Reactome:R-MMU-2160916|Reactome:R-MMU-2168880|Reactome:R-MMU-2172127|Reactome:R-MMU-2173791|Reactome:R-MMU-2214320|Reactome:R-MMU-2243919|Reactome:R-MMU-2404192|Reactome:R-MMU-2424491|Reactome:R-MMU-2428928|Reactome:R-MMU-2428933|Reactome:R-MMU-2454202|Reactome:R-MMU-…
LG02.t1168	f1e5d6f9af3af5180fc1602d48ad196a	614	SUPERFAMILY	SSF52129	Caspase-like	179	301	2.69e-15	T	28-01-2024	IPR029030	Caspase-like domain superfamily	-	Reactome:R-BTA-5620971|Reactome:R-CEL-111465|Reactome:R-CEL-140342|Reactome:R-CEL-2028269|Reactome:R-CEL-264870|Reactome:R-CEL-351906|Reactome:R-CEL-418889|Reactome:R-CEL-5357905|Reactome:R-DME-111465|Reactome:R-DME-111469|Reactome:R-DME-140342|Reactome:R-DME-2028269|Reactome:R-DME-214397|Reactome:R-DME-214399|Reactome:R-DME-214411|Reactome:R-DME-214416|Reactome:R-DME-264870|Reactome:R-DME-351906…
LG02.t1168	f1e5d6f9af3af5180fc1602d48ad196a	614	ProSiteProfiles	PS50208	Caspase family p20 domain profile.	178	306	15.2415	T	28-01-2024	IPR001309	Peptidase C14, p20 domain	GO:0004197(InterPro)|GO:0006508(InterPro)	Reactome:R-BTA-5620971|Reactome:R-CEL-111465|Reactome:R-CEL-140342|Reactome:R-CEL-2028269|Reactome:R-CEL-264870|Reactome:R-CEL-351906|Reactome:R-CEL-418889|Reactome:R-CEL-5357905|Reactome:R-DME-111465|Reactome:R-DME-111469|Reactome:R-DME-140342|Reactome:R-DME-2028269|Reactome:R-DME-214397|Reactome:R-DME-214399|Reactome:R-DME-214411|Reactome:R-DME-214416|Reactome:R-DME-264870|Reactome:R-DME-351906…
LG02.t1168	f1e5d6f9af3af5180fc1602d48ad196a	614	ProSiteProfiles	PS50853	Fibronectin type-III domain profile.	317	411	12.5368	T	28-01-2024	IPR003961	Fibronectin type III	GO:0005515(InterPro)	MetaCyc:PWY-4702|MetaCyc:PWY-5265|MetaCyc:PWY-5491|MetaCyc:PWY-6148|MetaCyc:PWY-6348|MetaCyc:PWY-6352|MetaCyc:PWY-6365|MetaCyc:PWY-6366|MetaCyc:PWY-6368|MetaCyc:PWY-6385|MetaCyc:PWY-6456|MetaCyc:PWY-6470|MetaCyc:PWY-6471|MetaCyc:PWY-6575|MetaCyc:PWY-6627|MetaCyc:PWY-6664|MetaCyc:PWY-6686|MetaCyc:PWY-6720|MetaCyc:PWY-6724|MetaCyc:PWY-6788|MetaCyc:PWY-6827|MetaCyc:PWY-6855|MetaCyc:PWY-6902|MetaCyc:…
LG02.t1168	f1e5d6f9af3af5180fc1602d48ad196a	614	SUPERFAMILY	SSF49265	Fibronectin type III	90	174	1.8e-10	T	28-01-2024	IPR036116	Fibronectin type III superfamily	GO:0005515(InterPro)	MetaCyc:PWY-4702|MetaCyc:PWY-5265|MetaCyc:PWY-5491|MetaCyc:PWY-6148|MetaCyc:PWY-6352|MetaCyc:PWY-6365|MetaCyc:PWY-6366|MetaCyc:PWY-6368|MetaCyc:PWY-6385|MetaCyc:PWY-6456|MetaCyc:PWY-6470|MetaCyc:PWY-6471|MetaCyc:PWY-6575|MetaCyc:PWY-6627|MetaCyc:PWY-6664|MetaCyc:PWY-6686|MetaCyc:PWY-6720|MetaCyc:PWY-6724|MetaCyc:PWY-6788|MetaCyc:PWY-6827|MetaCyc:PWY-6855|MetaCyc:PWY-6902|MetaCyc:PWY-6955|MetaCyc:…
LG02.t1168	f1e5d6f9af3af5180fc1602d48ad196a	614	ProSiteProfiles	PS50853	Fibronectin type-III domain profile.	414	507	10.9195	T	28-01-2024	IPR003961	Fibronectin type III	GO:0005515(InterPro)	MetaCyc:PWY-4702|MetaCyc:PWY-5265|MetaCyc:PWY-5491|MetaCyc:PWY-6148|MetaCyc:PWY-6348|MetaCyc:PWY-6352|MetaCyc:PWY-6365|MetaCyc:PWY-6366|MetaCyc:PWY-6368|MetaCyc:PWY-6385|MetaCyc:PWY-6456|MetaCyc:PWY-6470|MetaCyc:PWY-6471|MetaCyc:PWY-6575|MetaCyc:PWY-6627|MetaCyc:PWY-6664|MetaCyc:PWY-6686|MetaCyc:PWY-6720|MetaCyc:PWY-6724|MetaCyc:PWY-6788|MetaCyc:PWY-6827|MetaCyc:PWY-6855|MetaCyc:PWY-6902|MetaCyc:…
LG02.t1168	f1e5d6f9af3af5180fc1602d48ad196a	614	Pfam	PF00656	Caspase domain	182	593	9e-09	T	28-01-2024	IPR011600	Peptidase C14, caspase domain	GO:0004197(InterPro)|GO:0006508(InterPro)	Reactome:R-BTA-5620971|Reactome:R-CEL-111465|Reactome:R-CEL-140342|Reactome:R-CEL-2028269|Reactome:R-CEL-264870|Reactome:R-CEL-351906|Reactome:R-CEL-418889|Reactome:R-CEL-5357905|Reactome:R-DME-111465|Reactome:R-DME-111469|Reactome:R-DME-140342|Reactome:R-DME-2028269|Reactome:R-DME-214397|Reactome:R-DME-214399|Reactome:R-DME-214411|Reactome:R-DME-214416|Reactome:R-DME-264870|Reactome:R-DME-351906…
LG02.t1168	f1e5d6f9af3af5180fc1602d48ad196a	614	SUPERFAMILY	SSF49265	Fibronectin type III	316	501	3.41e-17	T	28-01-2024	IPR036116	Fibronectin type III superfamily	GO:0005515(InterPro)	MetaCyc:PWY-4702|MetaCyc:PWY-5265|MetaCyc:PWY-5491|MetaCyc:PWY-6148|MetaCyc:PWY-6352|MetaCyc:PWY-6365|MetaCyc:PWY-6366|MetaCyc:PWY-6368|MetaCyc:PWY-6385|MetaCyc:PWY-6456|MetaCyc:PWY-6470|MetaCyc:PWY-6471|MetaCyc:PWY-6575|MetaCyc:PWY-6627|MetaCyc:PWY-6664|MetaCyc:PWY-6686|MetaCyc:PWY-6720|MetaCyc:PWY-6724|MetaCyc:PWY-6788|MetaCyc:PWY-6827|MetaCyc:PWY-6855|MetaCyc:PWY-6902|MetaCyc:PWY-6955|MetaCyc:…
LG02.t1168	f1e5d6f9af3af5180fc1602d48ad196a	614	Gene3D	G3DSA:3.40.50.1460	-	177	313	9.7e-18	T	28-01-2024	-	-	-	-
LG02.t1168	f1e5d6f9af3af5180fc1602d48ad196a	614	ProSiteProfiles	PS50853	Fibronectin type-III domain profile.	85	177	12.8129	T	28-01-2024	IPR003961	Fibronectin type III	GO:0005515(InterPro)	MetaCyc:PWY-4702|MetaCyc:PWY-5265|MetaCyc:PWY-5491|MetaCyc:PWY-6148|MetaCyc:PWY-6348|MetaCyc:PWY-6352|MetaCyc:PWY-6365|MetaCyc:PWY-6366|MetaCyc:PWY-6368|MetaCyc:PWY-6385|MetaCyc:PWY-6456|MetaCyc:PWY-6470|MetaCyc:PWY-6471|MetaCyc:PWY-6575|MetaCyc:PWY-6627|MetaCyc:PWY-6664|MetaCyc:PWY-6686|MetaCyc:PWY-6720|MetaCyc:PWY-6724|MetaCyc:PWY-6788|MetaCyc:PWY-6827|MetaCyc:PWY-6855|MetaCyc:PWY-6902|MetaCyc:…
LG02.t1168	f1e5d6f9af3af5180fc1602d48ad196a	614	PANTHER	PTHR46708	TENASCIN	297	508	7.1e-15	T	28-01-2024	-	-	-	-
LG02.t1168	f1e5d6f9af3af5180fc1602d48ad196a	614	CDD	cd00063	FN3	318	398	3.24e-08	T	28-01-2024	IPR003961	Fibronectin type III	GO:0005515(InterPro)	MetaCyc:PWY-4702|MetaCyc:PWY-5265|MetaCyc:PWY-5491|MetaCyc:PWY-6148|MetaCyc:PWY-6348|MetaCyc:PWY-6352|MetaCyc:PWY-6365|MetaCyc:PWY-6366|MetaCyc:PWY-6368|MetaCyc:PWY-6385|MetaCyc:PWY-6456|MetaCyc:PWY-6470|MetaCyc:PWY-6471|MetaCyc:PWY-6575|MetaCyc:PWY-6627|MetaCyc:PWY-6664|MetaCyc:PWY-6686|MetaCyc:PWY-6720|MetaCyc:PWY-6724|MetaCyc:PWY-6788|MetaCyc:PWY-6827|MetaCyc:PWY-6855|MetaCyc:PWY-6902|MetaCyc:…
LG02.t1168	f1e5d6f9af3af5180fc1602d48ad196a	614	Gene3D	G3DSA:2.60.40.10	Immunoglobulins	80	176	2.3e-10	T	28-01-2024	IPR013783	Immunoglobulin-like fold	-	MetaCyc:PWY-1901|MetaCyc:PWY-1921|MetaCyc:PWY-1961|MetaCyc:PWY-1981|MetaCyc:PWY-2021|MetaCyc:PWY-2661|MetaCyc:PWY-2881|MetaCyc:PWY-2901|MetaCyc:PWY-2902|MetaCyc:PWY-3121|MetaCyc:PWY-3602|MetaCyc:PWY-361|MetaCyc:PWY-4421|MetaCyc:PWY-4702|MetaCyc:PWY-4801|MetaCyc:PWY-4922|MetaCyc:PWY-5048|MetaCyc:PWY-5067|MetaCyc:PWY-5094|MetaCyc:PWY-5105|MetaCyc:PWY-5129|MetaCyc:PWY-5139|MetaCyc:PWY-5160|MetaCyc:P…
tome:R-MMU-210993|Reactome:R-MMU-2122947|Reactome:R-MMU-212676|Reactome:R-MMU-2129379|Reactome:R-MMU-2132295|Reactome:R-MMU-216083|Reactome:R-MMU-2160916|Reactome:R-MMU-2168880|Reactome:R-MMU-2172127|Reactome:R-MMU-2173791|Reactome:R-MMU-2214320|Reactome:R-MMU-2243919|Reactome:R-MMU-2404192|Reactome:R-MMU-2424491|Reactome:R-MMU-2428928|Reactome:R-MMU-2428933|Reactome:R-MMU-2454202|Reactome:R-MMU-…
LG02.t1168	f1e5d6f9af3af5180fc1602d48ad196a	614	Gene3D	G3DSA:2.60.40.10	Immunoglobulins	420	504	4.8e-06	T	28-01-2024	IPR013783	Immunoglobulin-like fold	-	MetaCyc:PWY-1901|MetaCyc:PWY-1921|MetaCyc:PWY-1961|MetaCyc:PWY-1981|MetaCyc:PWY-2021|MetaCyc:PWY-2661|MetaCyc:PWY-2881|MetaCyc:PWY-2901|MetaCyc:PWY-2902|MetaCyc:PWY-3121|MetaCyc:PWY-3602|MetaCyc:PWY-361|MetaCyc:PWY-4421|MetaCyc:PWY-4702|MetaCyc:PWY-4801|MetaCyc:PWY-4922|MetaCyc:PWY-5048|MetaCyc:PWY-5067|MetaCyc:PWY-5094|MetaCyc:PWY-5105|MetaCyc:PWY-5129|MetaCyc:PWY-5139|MetaCyc:PWY-5160|MetaCyc:P…
tome:R-MMU-210993|Reactome:R-MMU-2122947|Reactome:R-MMU-212676|Reactome:R-MMU-2129379|Reactome:R-MMU-2132295|Reactome:R-MMU-216083|Reactome:R-MMU-2160916|Reactome:R-MMU-2168880|Reactome:R-MMU-2172127|Reactome:R-MMU-2173791|Reactome:R-MMU-2214320|Reactome:R-MMU-2243919|Reactome:R-MMU-2404192|Reactome:R-MMU-2424491|Reactome:R-MMU-2428928|Reactome:R-MMU-2428933|Reactome:R-MMU-2454202|Reactome:R-MMU-…
LG02.t1168	f1e5d6f9af3af5180fc1602d48ad196a	614	CDD	cd00063	FN3	415	504	3.6e-07	T	28-01-2024	IPR003961	Fibronectin type III	GO:0005515(InterPro)	MetaCyc:PWY-4702|MetaCyc:PWY-5265|MetaCyc:PWY-5491|MetaCyc:PWY-6148|MetaCyc:PWY-6348|MetaCyc:PWY-6352|MetaCyc:PWY-6365|MetaCyc:PWY-6366|MetaCyc:PWY-6368|MetaCyc:PWY-6385|MetaCyc:PWY-6456|MetaCyc:PWY-6470|MetaCyc:PWY-6471|MetaCyc:PWY-6575|MetaCyc:PWY-6627|MetaCyc:PWY-6664|MetaCyc:PWY-6686|MetaCyc:PWY-6720|MetaCyc:PWY-6724|MetaCyc:PWY-6788|MetaCyc:PWY-6827|MetaCyc:PWY-6855|MetaCyc:PWY-6902|MetaCyc:…
LG02.t1168	f1e5d6f9af3af5180fc1602d48ad196a	614	Coils	Coil	Coil	36	75	-	T	28-01-2024	-	-	-	-
LG02.t1168	f1e5d6f9af3af5180fc1602d48ad196a	614	CDD	cd00063	FN3	89	174	1.97e-06	T	28-01-2024	IPR003961	Fibronectin type III	GO:0005515(InterPro)	MetaCyc:PWY-4702|MetaCyc:PWY-5265|MetaCyc:PWY-5491|MetaCyc:PWY-6148|MetaCyc:PWY-6348|MetaCyc:PWY-6352|MetaCyc:PWY-6365|MetaCyc:PWY-6366|MetaCyc:PWY-6368|MetaCyc:PWY-6385|MetaCyc:PWY-6456|MetaCyc:PWY-6470|MetaCyc:PWY-6471|MetaCyc:PWY-6575|MetaCyc:PWY-6627|MetaCyc:PWY-6664|MetaCyc:PWY-6686|MetaCyc:PWY-6720|MetaCyc:PWY-6724|MetaCyc:PWY-6788|MetaCyc:PWY-6827|MetaCyc:PWY-6855|MetaCyc:PWY-6902|MetaCyc:…
LG02.t1168	f1e5d6f9af3af5180fc1602d48ad196a	614	SMART	SM00060	FN3_2	315	398	0.00032	T	28-01-2024	IPR003961	Fibronectin type III	GO:0005515(InterPro)	MetaCyc:PWY-4702|MetaCyc:PWY-5265|MetaCyc:PWY-5491|MetaCyc:PWY-6148|MetaCyc:PWY-6348|MetaCyc:PWY-6352|MetaCyc:PWY-6365|MetaCyc:PWY-6366|MetaCyc:PWY-6368|MetaCyc:PWY-6385|MetaCyc:PWY-6456|MetaCyc:PWY-6470|MetaCyc:PWY-6471|MetaCyc:PWY-6575|MetaCyc:PWY-6627|MetaCyc:PWY-6664|MetaCyc:PWY-6686|MetaCyc:PWY-6720|MetaCyc:PWY-6724|MetaCyc:PWY-6788|MetaCyc:PWY-6827|MetaCyc:PWY-6855|MetaCyc:PWY-6902|MetaCyc:…
LG02.t1168	f1e5d6f9af3af5180fc1602d48ad196a	614	SMART	SM00060	FN3_2	82	165	6.7	T	28-01-2024	IPR003961	Fibronectin type III	GO:0005515(InterPro)	MetaCyc:PWY-4702|MetaCyc:PWY-5265|MetaCyc:PWY-5491|MetaCyc:PWY-6148|MetaCyc:PWY-6348|MetaCyc:PWY-6352|MetaCyc:PWY-6365|MetaCyc:PWY-6366|MetaCyc:PWY-6368|MetaCyc:PWY-6385|MetaCyc:PWY-6456|MetaCyc:PWY-6470|MetaCyc:PWY-6471|MetaCyc:PWY-6575|MetaCyc:PWY-6627|MetaCyc:PWY-6664|MetaCyc:PWY-6686|MetaCyc:PWY-6720|MetaCyc:PWY-6724|MetaCyc:PWY-6788|MetaCyc:PWY-6827|MetaCyc:PWY-6855|MetaCyc:PWY-6902|MetaCyc:…
LG02.t1168	f1e5d6f9af3af5180fc1602d48ad196a	614	SMART	SM00060	FN3_2	412	493	6.4	T	28-01-2024	IPR003961	Fibronectin type III	GO:0005515(InterPro)	MetaCyc:PWY-4702|MetaCyc:PWY-5265|MetaCyc:PWY-5491|MetaCyc:PWY-6148|MetaCyc:PWY-6348|MetaCyc:PWY-6352|MetaCyc:PWY-6365|MetaCyc:PWY-6366|MetaCyc:PWY-6368|MetaCyc:PWY-6385|MetaCyc:PWY-6456|MetaCyc:PWY-6470|MetaCyc:PWY-6471|MetaCyc:PWY-6575|MetaCyc:PWY-6627|MetaCyc:PWY-6664|MetaCyc:PWY-6686|MetaCyc:PWY-6720|MetaCyc:PWY-6724|MetaCyc:PWY-6788|MetaCyc:PWY-6827|MetaCyc:PWY-6855|MetaCyc:PWY-6902|MetaCyc:…
LG03.t964	8b31900f293f6567752e315feaa8d239	181	Pfam	PF00656	Caspase domain	13	169	7.2e-22	T	28-01-2024	IPR011600	Peptidase C14, caspase domain	GO:0004197(InterPro)|GO:0006508(InterPro)	Reactome:R-BTA-5620971|Reactome:R-CEL-111465|Reactome:R-CEL-140342|Reactome:R-CEL-2028269|Reactome:R-CEL-264870|Reactome:R-CEL-351906|Reactome:R-CEL-418889|Reactome:R-CEL-5357905|Reactome:R-DME-111465|Reactome:R-DME-111469|Reactome:R-DME-140342|Reactome:R-DME-2028269|Reactome:R-DME-214397|Reactome:R-DME-214399|Reactome:R-DME-214411|Reactome:R-DME-214416|Reactome:R-DME-264870|Reactome:R-DME-351906…
LG03.t964	8b31900f293f6567752e315feaa8d239	181	Gene3D	G3DSA:3.40.50.1460	-	4	178	2.6e-34	T	28-01-2024	-	-	-	-
LG03.t964	8b31900f293f6567752e315feaa8d239	181	ProSiteProfiles	PS50208	Caspase family p20 domain profile.	36	126	18.2029	T	28-01-2024	IPR001309	Peptidase C14, p20 domain	GO:0004197(InterPro)|GO:0006508(InterPro)	Reactome:R-BTA-5620971|Reactome:R-CEL-111465|Reactome:R-CEL-140342|Reactome:R-CEL-2028269|Reactome:R-CEL-264870|Reactome:R-CEL-351906|Reactome:R-CEL-418889|Reactome:R-CEL-5357905|Reactome:R-DME-111465|Reactome:R-DME-111469|Reactome:R-DME-140342|Reactome:R-DME-2028269|Reactome:R-DME-214397|Reactome:R-DME-214399|Reactome:R-DME-214411|Reactome:R-DME-214416|Reactome:R-DME-264870|Reactome:R-DME-351906…
LG03.t964	8b31900f293f6567752e315feaa8d239	181	PANTHER	PTHR47901	CASPASE RECRUITMENT DOMAIN-CONTAINING PROTEIN 18	13	127	5.5e-15	T	28-01-2024	-	-	-	-
LG03.t964	8b31900f293f6567752e315feaa8d239	181	SMART	SM00115	caspase_2	2	180	1.9e-07	T	28-01-2024	IPR015917	Peptidase C14A, caspase catalytic domain	GO:0008234(InterPro)	Reactome:R-BTA-5620971|Reactome:R-CEL-111465|Reactome:R-CEL-140342|Reactome:R-CEL-2028269|Reactome:R-CEL-264870|Reactome:R-CEL-351906|Reactome:R-CEL-418889|Reactome:R-CEL-5357905|Reactome:R-DME-111465|Reactome:R-DME-111469|Reactome:R-DME-140342|Reactome:R-DME-2028269|Reactome:R-DME-214397|Reactome:R-DME-214399|Reactome:R-DME-214411|Reactome:R-DME-214416|Reactome:R-DME-264870|Reactome:R-DME-351906…
LG03.t964	8b31900f293f6567752e315feaa8d239	181	SUPERFAMILY	SSF52129	Caspase-like	9	169	8.37e-30	T	28-01-2024	IPR029030	Caspase-like domain superfamily	-	Reactome:R-BTA-5620971|Reactome:R-CEL-111465|Reactome:R-CEL-140342|Reactome:R-CEL-2028269|Reactome:R-CEL-264870|Reactome:R-CEL-351906|Reactome:R-CEL-418889|Reactome:R-CEL-5357905|Reactome:R-DME-111465|Reactome:R-DME-111469|Reactome:R-DME-140342|Reactome:R-DME-2028269|Reactome:R-DME-214397|Reactome:R-DME-214399|Reactome:R-DME-214411|Reactome:R-DME-214416|Reactome:R-DME-264870|Reactome:R-DME-351906…
LG03.t964	8b31900f293f6567752e315feaa8d239	181	PRINTS	PR00376	Interleukin-1B converting enzyme signature	107	125	4.5e-09	T	28-01-2024	IPR015917	Peptidase C14A, caspase catalytic domain	GO:0008234(InterPro)	Reactome:R-BTA-5620971|Reactome:R-CEL-111465|Reactome:R-CEL-140342|Reactome:R-CEL-2028269|Reactome:R-CEL-264870|Reactome:R-CEL-351906|Reactome:R-CEL-418889|Reactome:R-CEL-5357905|Reactome:R-DME-111465|Reactome:R-DME-111469|Reactome:R-DME-140342|Reactome:R-DME-2028269|Reactome:R-DME-214397|Reactome:R-DME-214399|Reactome:R-DME-214411|Reactome:R-DME-214416|Reactome:R-DME-264870|Reactome:R-DME-351906…
LG03.t964	8b31900f293f6567752e315feaa8d239	181	PRINTS	PR00376	Interleukin-1B converting enzyme signature	11	24	4.5e-09	T	28-01-2024	IPR015917	Peptidase C14A, caspase catalytic domain	GO:0008234(InterPro)	Reactome:R-BTA-5620971|Reactome:R-CEL-111465|Reactome:R-CEL-140342|Reactome:R-CEL-2028269|Reactome:R-CEL-264870|Reactome:R-CEL-351906|Reactome:R-CEL-418889|Reactome:R-CEL-5357905|Reactome:R-DME-111465|Reactome:R-DME-111469|Reactome:R-DME-140342|Reactome:R-DME-2028269|Reactome:R-DME-214397|Reactome:R-DME-214399|Reactome:R-DME-214411|Reactome:R-DME-214416|Reactome:R-DME-264870|Reactome:R-DME-351906…
LG03.t964	8b31900f293f6567752e315feaa8d239	181	PRINTS	PR00376	Interleukin-1B converting enzyme signature	75	83	4.5e-09	T	28-01-2024	IPR015917	Peptidase C14A, caspase catalytic domain	GO:0008234(InterPro)	Reactome:R-BTA-5620971|Reactome:R-CEL-111465|Reactome:R-CEL-140342|Reactome:R-CEL-2028269|Reactome:R-CEL-264870|Reactome:R-CEL-351906|Reactome:R-CEL-418889|Reactome:R-CEL-5357905|Reactome:R-DME-111465|Reactome:R-DME-111469|Reactome:R-DME-140342|Reactome:R-DME-2028269|Reactome:R-DME-214397|Reactome:R-DME-214399|Reactome:R-DME-214411|Reactome:R-DME-214416|Reactome:R-DME-264870|Reactome:R-DME-351906…
LG03.t964	8b31900f293f6567752e315feaa8d239	181	PRINTS	PR00376	Interleukin-1B converting enzyme signature	46	64	4.5e-09	T	28-01-2024	IPR015917	Peptidase C14A, caspase catalytic domain	GO:0008234(InterPro)	Reactome:R-BTA-5620971|Reactome:R-CEL-111465|Reactome:R-CEL-140342|Reactome:R-CEL-2028269|Reactome:R-CEL-264870|Reactome:R-CEL-351906|Reactome:R-CEL-418889|Reactome:R-CEL-5357905|Reactome:R-DME-111465|Reactome:R-DME-111469|Reactome:R-DME-140342|Reactome:R-DME-2028269|Reactome:R-DME-214397|Reactome:R-DME-214399|Reactome:R-DME-214411|Reactome:R-DME-214416|Reactome:R-DME-264870|Reactome:R-DME-351906…
LG01.t2745	f6c2ca398094d970a8799eb87383f0f7	516	ProSiteProfiles	PS50835	Ig-like domain profile.	266	371	11.0431	T	28-01-2024	IPR007110	Immunoglobulin-like domain	-	MetaCyc:PWY-5381|MetaCyc:PWY-6401|MetaCyc:PWY-6788|MetaCyc:PWY-7059|MetaCyc:PWY-7694|MetaCyc:PWY-7706|MetaCyc:PWY-7884|MetaCyc:PWY-8008|MetaCyc:PWY-8119|MetaCyc:PWY-8381|Reactome:R-BTA-114608|Reactome:R-BTA-1236974|Reactome:R-BTA-1236977|Reactome:R-BTA-163125|Reactome:R-BTA-1971475|Reactome:R-BTA-198933|Reactome:R-BTA-2022870|Reactome:R-BTA-2022923|Reactome:R-BTA-2024101|Reactome:R-BTA-202733|Rea…
LG01.t2745	f6c2ca398094d970a8799eb87383f0f7	516	PANTHER	PTHR47901	CASPASE RECRUITMENT DOMAIN-CONTAINING PROTEIN 18	425	476	3.8e-44	T	28-01-2024	-	-	-	-
LG01.t2745	f6c2ca398094d970a8799eb87383f0f7	516	Pfam	PF13927	Immunoglobulin domain	284	362	0.00023	T	28-01-2024	-	-	-	-
LG01.t2745	f6c2ca398094d970a8799eb87383f0f7	516	SMART	SM00114	card_3	1	93	0.00047	T	28-01-2024	IPR001315	CARD domain	GO:0042981(InterPro)	MetaCyc:PWY-7250|MetaCyc:PWY-7511|Reactome:R-BTA-168638|Reactome:R-BTA-202424|Reactome:R-BTA-209543|Reactome:R-BTA-450302|Reactome:R-BTA-450321|Reactome:R-BTA-5620971|Reactome:R-BTA-5689896|Reactome:R-CEL-111465|Reactome:R-CEL-140342|Reactome:R-CEL-2028269|Reactome:R-CEL-264870|Reactome:R-CEL-351906|Reactome:R-CEL-418889|Reactome:R-CEL-5357905|Reactome:R-CFA-168638|Reactome:R-CFA-5357786|Reactome…
LG01.t2745	f6c2ca398094d970a8799eb87383f0f7	516	Gene3D	G3DSA:3.40.50.1460	-	114	481	2.4e-55	T	28-01-2024	-	-	-	-
LG01.t2745	f6c2ca398094d970a8799eb87383f0f7	516	ProSiteProfiles	PS50209	CARD caspase recruitment domain profile.	9	94	12.5738	T	28-01-2024	IPR001315	CARD domain	GO:0042981(InterPro)	MetaCyc:PWY-7250|MetaCyc:PWY-7511|Reactome:R-BTA-168638|Reactome:R-BTA-202424|Reactome:R-BTA-209543|Reactome:R-BTA-450302|Reactome:R-BTA-450321|Reactome:R-BTA-5620971|Reactome:R-BTA-5689896|Reactome:R-CEL-111465|Reactome:R-CEL-140342|Reactome:R-CEL-2028269|Reactome:R-CEL-264870|Reactome:R-CEL-351906|Reactome:R-CEL-418889|Reactome:R-CEL-5357905|Reactome:R-CFA-168638|Reactome:R-CFA-5357786|Reactome…
LG01.t2745	f6c2ca398094d970a8799eb87383f0f7	516	SMART	SM00115	caspase_2	145	353	1.1e-11	T	28-01-2024	IPR015917	Peptidase C14A, caspase catalytic domain	GO:0008234(InterPro)	Reactome:R-BTA-5620971|Reactome:R-CEL-111465|Reactome:R-CEL-140342|Reactome:R-CEL-2028269|Reactome:R-CEL-264870|Reactome:R-CEL-351906|Reactome:R-CEL-418889|Reactome:R-CEL-5357905|Reactome:R-DME-111465|Reactome:R-DME-111469|Reactome:R-DME-140342|Reactome:R-DME-2028269|Reactome:R-DME-214397|Reactome:R-DME-214399|Reactome:R-DME-214411|Reactome:R-DME-214416|Reactome:R-DME-264870|Reactome:R-DME-351906…
LG01.t2745	f6c2ca398094d970a8799eb87383f0f7	516	Pfam	PF00619	Caspase recruitment domain	10	92	4.6e-08	T	28-01-2024	IPR001315	CARD domain	GO:0042981(InterPro)	MetaCyc:PWY-7250|MetaCyc:PWY-7511|Reactome:R-BTA-168638|Reactome:R-BTA-202424|Reactome:R-BTA-209543|Reactome:R-BTA-450302|Reactome:R-BTA-450321|Reactome:R-BTA-5620971|Reactome:R-BTA-5689896|Reactome:R-CEL-111465|Reactome:R-CEL-140342|Reactome:R-CEL-2028269|Reactome:R-CEL-264870|Reactome:R-CEL-351906|Reactome:R-CEL-418889|Reactome:R-CEL-5357905|Reactome:R-CFA-168638|Reactome:R-CFA-5357786|Reactome…
LG01.t2745	f6c2ca398094d970a8799eb87383f0f7	516	Pfam	PF00656	Caspase domain	153	474	1.2e-34	T	28-01-2024	IPR011600	Peptidase C14, caspase domain	GO:0004197(InterPro)|GO:0006508(InterPro)	Reactome:R-BTA-5620971|Reactome:R-CEL-111465|Reactome:R-CEL-140342|Reactome:R-CEL-2028269|Reactome:R-CEL-264870|Reactome:R-CEL-351906|Reactome:R-CEL-418889|Reactome:R-CEL-5357905|Reactome:R-DME-111465|Reactome:R-DME-111469|Reactome:R-DME-140342|Reactome:R-DME-2028269|Reactome:R-DME-214397|Reactome:R-DME-214399|Reactome:R-DME-214411|Reactome:R-DME-214416|Reactome:R-DME-264870|Reactome:R-DME-351906…
LG01.t2745	f6c2ca398094d970a8799eb87383f0f7	516	SMART	SM00408	igc2_5	290	366	0.0054	T	28-01-2024	IPR003598	Immunoglobulin subtype 2	-	MetaCyc:PWY-5381|MetaCyc:PWY-6401|MetaCyc:PWY-7884|Reactome:R-BTA-114608|Reactome:R-BTA-163125|Reactome:R-BTA-198933|Reactome:R-BTA-202424|Reactome:R-BTA-202427|Reactome:R-BTA-202430|Reactome:R-BTA-202433|Reactome:R-BTA-202733|Reactome:R-BTA-216083|Reactome:R-BTA-2173791|Reactome:R-BTA-388844|Reactome:R-BTA-389948|Reactome:R-BTA-420029|Reactome:R-BTA-445355|Reactome:R-BTA-5627123|Reactome:R-BTA-5…
LG01.t2745	f6c2ca398094d970a8799eb87383f0f7	516	CDD	cd01671	CARD	13	91	1.46e-11	T	28-01-2024	-	-	-	-
LG01.t2745	f6c2ca398094d970a8799eb87383f0f7	516	ProSiteProfiles	PS50207	Caspase family p10 domain profile.	428	475	16.0382	T	28-01-2024	IPR002138	Peptidase C14, caspase non-catalytic subunit p10	GO:0004197(InterPro)|GO:0006508(InterPro)	Reactome:R-BTA-5620971|Reactome:R-CEL-111465|Reactome:R-CEL-140342|Reactome:R-CEL-2028269|Reactome:R-CEL-264870|Reactome:R-CEL-351906|Reactome:R-CEL-418889|Reactome:R-CEL-5357905|Reactome:R-DME-111465|Reactome:R-DME-111469|Reactome:R-DME-140342|Reactome:R-DME-2028269|Reactome:R-DME-214397|Reactome:R-DME-214399|Reactome:R-DME-214411|Reactome:R-DME-214416|Reactome:R-DME-264870|Reactome:R-DME-351906…
LG01.t2745	f6c2ca398094d970a8799eb87383f0f7	516	SMART	SM00409	IG_3c	284	379	7.7e-07	T	28-01-2024	IPR003599	Immunoglobulin subtype	-	MetaCyc:PWY-5381|MetaCyc:PWY-6401|MetaCyc:PWY-6788|MetaCyc:PWY-7884|MetaCyc:PWY-8119|Reactome:R-BTA-114608|Reactome:R-BTA-163125|Reactome:R-BTA-1971475|Reactome:R-BTA-198933|Reactome:R-BTA-2022870|Reactome:R-BTA-2022923|Reactome:R-BTA-2024101|Reactome:R-BTA-202733|Reactome:R-BTA-216083|Reactome:R-BTA-2173791|Reactome:R-BTA-3000178|Reactome:R-BTA-381426|Reactome:R-BTA-388844|Reactome:R-BTA-420029|…
LG01.t2745	f6c2ca398094d970a8799eb87383f0f7	516	Gene3D	G3DSA:2.60.40.10	Immunoglobulins	275	384	5.8e-12	T	28-01-2024	IPR013783	Immunoglobulin-like fold	-	MetaCyc:PWY-1901|MetaCyc:PWY-1921|MetaCyc:PWY-1961|MetaCyc:PWY-1981|MetaCyc:PWY-2021|MetaCyc:PWY-2661|MetaCyc:PWY-2881|MetaCyc:PWY-2901|MetaCyc:PWY-2902|MetaCyc:PWY-3121|MetaCyc:PWY-3602|MetaCyc:PWY-361|MetaCyc:PWY-4421|MetaCyc:PWY-4702|MetaCyc:PWY-4801|MetaCyc:PWY-4922|MetaCyc:PWY-5048|MetaCyc:PWY-5067|MetaCyc:PWY-5094|MetaCyc:PWY-5105|MetaCyc:PWY-5129|MetaCyc:PWY-5139|MetaCyc:PWY-5160|MetaCyc:P…
tome:R-MMU-210993|Reactome:R-MMU-2122947|Reactome:R-MMU-212676|Reactome:R-MMU-2129379|Reactome:R-MMU-2132295|Reactome:R-MMU-216083|Reactome:R-MMU-2160916|Reactome:R-MMU-2168880|Reactome:R-MMU-2172127|Reactome:R-MMU-2173791|Reactome:R-MMU-2214320|Reactome:R-MMU-2243919|Reactome:R-MMU-2404192|Reactome:R-MMU-2424491|Reactome:R-MMU-2428928|Reactome:R-MMU-2428933|Reactome:R-MMU-2454202|Reactome:R-MMU-…
LG01.t2745	f6c2ca398094d970a8799eb87383f0f7	516	Gene3D	G3DSA:1.10.533.10	Death Domain, Fas	5	103	2.3e-13	T	28-01-2024	IPR011029	Death-like domain superfamily	-	MetaCyc:PWY-7250|MetaCyc:PWY-7511|MetaCyc:PWY-7884|Reactome:R-BTA-1257604|Reactome:R-BTA-140534|Reactome:R-BTA-168638|Reactome:R-BTA-202424|Reactome:R-BTA-209543|Reactome:R-BTA-209560|Reactome:R-BTA-2562578|Reactome:R-BTA-3371378|Reactome:R-BTA-450302|Reactome:R-BTA-450321|Reactome:R-BTA-5218900|Reactome:R-BTA-5357786|Reactome:R-BTA-5357905|Reactome:R-BTA-5357956|Reactome:R-BTA-5620971|Reactome:R…
LG01.t2745	f6c2ca398094d970a8799eb87383f0f7	516	SUPERFAMILY	SSF52129	Caspase-like	144	475	1.83e-44	T	28-01-2024	IPR029030	Caspase-like domain superfamily	-	Reactome:R-BTA-5620971|Reactome:R-CEL-111465|Reactome:R-CEL-140342|Reactome:R-CEL-2028269|Reactome:R-CEL-264870|Reactome:R-CEL-351906|Reactome:R-CEL-418889|Reactome:R-CEL-5357905|Reactome:R-DME-111465|Reactome:R-DME-111469|Reactome:R-DME-140342|Reactome:R-DME-2028269|Reactome:R-DME-214397|Reactome:R-DME-214399|Reactome:R-DME-214411|Reactome:R-DME-214416|Reactome:R-DME-264870|Reactome:R-DME-351906…
LG01.t2745	f6c2ca398094d970a8799eb87383f0f7	516	SUPERFAMILY	SSF48726	Immunoglobulin	286	370	5.2e-11	T	28-01-2024	IPR036179	Immunoglobulin-like domain superfamily	-	MetaCyc:PWY-1901|MetaCyc:PWY-1961|MetaCyc:PWY-1981|MetaCyc:PWY-2021|MetaCyc:PWY-2881|MetaCyc:PWY-2901|MetaCyc:PWY-2902|MetaCyc:PWY-4421|MetaCyc:PWY-4801|MetaCyc:PWY-5094|MetaCyc:PWY-5105|MetaCyc:PWY-5129|MetaCyc:PWY-5139|MetaCyc:PWY-5160|MetaCyc:PWY-5161|MetaCyc:PWY-5268|MetaCyc:PWY-5284|MetaCyc:PWY-5286|MetaCyc:PWY-5310|MetaCyc:PWY-5312|MetaCyc:PWY-5313|MetaCyc:PWY-5317|MetaCyc:PWY-5320|MetaCyc:…
LG01.t2745	f6c2ca398094d970a8799eb87383f0f7	516	ProSiteProfiles	PS50208	Caspase family p20 domain profile.	152	278	40.4228	T	28-01-2024	IPR001309	Peptidase C14, p20 domain	GO:0004197(InterPro)|GO:0006508(InterPro)	Reactome:R-BTA-5620971|Reactome:R-CEL-111465|Reactome:R-CEL-140342|Reactome:R-CEL-2028269|Reactome:R-CEL-264870|Reactome:R-CEL-351906|Reactome:R-CEL-418889|Reactome:R-CEL-5357905|Reactome:R-DME-111465|Reactome:R-DME-111469|Reactome:R-DME-140342|Reactome:R-DME-2028269|Reactome:R-DME-214397|Reactome:R-DME-214399|Reactome:R-DME-214411|Reactome:R-DME-214416|Reactome:R-DME-264870|Reactome:R-DME-351906…
LG01.t2745	f6c2ca398094d970a8799eb87383f0f7	516	PRINTS	PR00376	Interleukin-1B converting enzyme signature	259	277	1e-14	T	28-01-2024	IPR015917	Peptidase C14A, caspase catalytic domain	GO:0008234(InterPro)	Reactome:R-BTA-5620971|Reactome:R-CEL-111465|Reactome:R-CEL-140342|Reactome:R-CEL-2028269|Reactome:R-CEL-264870|Reactome:R-CEL-351906|Reactome:R-CEL-418889|Reactome:R-CEL-5357905|Reactome:R-DME-111465|Reactome:R-DME-111469|Reactome:R-DME-140342|Reactome:R-DME-2028269|Reactome:R-DME-214397|Reactome:R-DME-214399|Reactome:R-DME-214411|Reactome:R-DME-214416|Reactome:R-DME-264870|Reactome:R-DME-351906…
LG01.t2745	f6c2ca398094d970a8799eb87383f0f7	516	PRINTS	PR00376	Interleukin-1B converting enzyme signature	152	165	1e-14	T	28-01-2024	IPR015917	Peptidase C14A, caspase catalytic domain	GO:0008234(InterPro)	Reactome:R-BTA-5620971|Reactome:R-CEL-111465|Reactome:R-CEL-140342|Reactome:R-CEL-2028269|Reactome:R-CEL-264870|Reactome:R-CEL-351906|Reactome:R-CEL-418889|Reactome:R-CEL-5357905|Reactome:R-DME-111465|Reactome:R-DME-111469|Reactome:R-DME-140342|Reactome:R-DME-2028269|Reactome:R-DME-214397|Reactome:R-DME-214399|Reactome:R-DME-214411|Reactome:R-DME-214416|Reactome:R-DME-264870|Reactome:R-DME-351906…
LG01.t2745	f6c2ca398094d970a8799eb87383f0f7	516	PRINTS	PR00376	Interleukin-1B converting enzyme signature	171	189	1e-14	T	28-01-2024	IPR015917	Peptidase C14A, caspase catalytic domain	GO:0008234(InterPro)	Reactome:R-BTA-5620971|Reactome:R-CEL-111465|Reactome:R-CEL-140342|Reactome:R-CEL-2028269|Reactome:R-CEL-264870|Reactome:R-CEL-351906|Reactome:R-CEL-418889|Reactome:R-CEL-5357905|Reactome:R-DME-111465|Reactome:R-DME-111469|Reactome:R-DME-140342|Reactome:R-DME-2028269|Reactome:R-DME-214397|Reactome:R-DME-214399|Reactome:R-DME-214411|Reactome:R-DME-214416|Reactome:R-DME-264870|Reactome:R-DME-351906…
LG01.t2745	f6c2ca398094d970a8799eb87383f0f7	516	PRINTS	PR00376	Interleukin-1B converting enzyme signature	224	232	1e-14	T	28-01-2024	IPR015917	Peptidase C14A, caspase catalytic domain	GO:0008234(InterPro)	Reactome:R-BTA-5620971|Reactome:R-CEL-111465|Reactome:R-CEL-140342|Reactome:R-CEL-2028269|Reactome:R-CEL-264870|Reactome:R-CEL-351906|Reactome:R-CEL-418889|Reactome:R-CEL-5357905|Reactome:R-DME-111465|Reactome:R-DME-111469|Reactome:R-DME-140342|Reactome:R-DME-2028269|Reactome:R-DME-214397|Reactome:R-DME-214399|Reactome:R-DME-214411|Reactome:R-DME-214416|Reactome:R-DME-264870|Reactome:R-DME-351906…
LG01.t2745	f6c2ca398094d970a8799eb87383f0f7	516	SUPERFAMILY	SSF47986	DEATH domain	9	101	7.06e-12	T	28-01-2024	IPR011029	Death-like domain superfamily	-	MetaCyc:PWY-7250|MetaCyc:PWY-7511|MetaCyc:PWY-7884|Reactome:R-BTA-1257604|Reactome:R-BTA-140534|Reactome:R-BTA-168638|Reactome:R-BTA-202424|Reactome:R-BTA-209543|Reactome:R-BTA-209560|Reactome:R-BTA-2562578|Reactome:R-BTA-3371378|Reactome:R-BTA-450302|Reactome:R-BTA-450321|Reactome:R-BTA-5218900|Reactome:R-BTA-5357786|Reactome:R-BTA-5357905|Reactome:R-BTA-5357956|Reactome:R-BTA-5620971|Reactome:R…
LG06.t3163	c31c0bbe11567478f3a304314de23c57	250	ProSiteProfiles	PS50208	Caspase family p20 domain profile.	37	51	10.0638	T	28-01-2024	IPR001309	Peptidase C14, p20 domain	GO:0004197(InterPro)|GO:0006508(InterPro)	Reactome:R-BTA-5620971|Reactome:R-CEL-111465|Reactome:R-CEL-140342|Reactome:R-CEL-2028269|Reactome:R-CEL-264870|Reactome:R-CEL-351906|Reactome:R-CEL-418889|Reactome:R-CEL-5357905|Reactome:R-DME-111465|Reactome:R-DME-111469|Reactome:R-DME-140342|Reactome:R-DME-2028269|Reactome:R-DME-214397|Reactome:R-DME-214399|Reactome:R-DME-214411|Reactome:R-DME-214416|Reactome:R-DME-264870|Reactome:R-DME-351906…
LG06.t3163	c31c0bbe11567478f3a304314de23c57	250	Gene3D	G3DSA:3.30.70.1470	-	141	249	1e-12	T	28-01-2024	-	-	-	-
LG06.t3163	c31c0bbe11567478f3a304314de23c57	250	SUPERFAMILY	SSF52129	Caspase-like	13	246	3.66e-15	T	28-01-2024	IPR029030	Caspase-like domain superfamily	-	Reactome:R-BTA-5620971|Reactome:R-CEL-111465|Reactome:R-CEL-140342|Reactome:R-CEL-2028269|Reactome:R-CEL-264870|Reactome:R-CEL-351906|Reactome:R-CEL-418889|Reactome:R-CEL-5357905|Reactome:R-DME-111465|Reactome:R-DME-111469|Reactome:R-DME-140342|Reactome:R-DME-2028269|Reactome:R-DME-214397|Reactome:R-DME-214399|Reactome:R-DME-214411|Reactome:R-DME-214416|Reactome:R-DME-264870|Reactome:R-DME-351906…
LG06.t3163	c31c0bbe11567478f3a304314de23c57	250	Gene3D	G3DSA:3.40.50.1460	-	6	60	2.8e-09	T	28-01-2024	-	-	-	-
LG06.t3163	c31c0bbe11567478f3a304314de23c57	250	Pfam	PF00656	Caspase domain	8	219	9.2e-11	T	28-01-2024	IPR011600	Peptidase C14, caspase domain	GO:0004197(InterPro)|GO:0006508(InterPro)	Reactome:R-BTA-5620971|Reactome:R-CEL-111465|Reactome:R-CEL-140342|Reactome:R-CEL-2028269|Reactome:R-CEL-264870|Reactome:R-CEL-351906|Reactome:R-CEL-418889|Reactome:R-CEL-5357905|Reactome:R-DME-111465|Reactome:R-DME-111469|Reactome:R-DME-140342|Reactome:R-DME-2028269|Reactome:R-DME-214397|Reactome:R-DME-214399|Reactome:R-DME-214411|Reactome:R-DME-214416|Reactome:R-DME-264870|Reactome:R-DME-351906…
LG05.t813	5fd5546f7a7392a976df38534984460f	436	ProSiteProfiles	PS50208	Caspase family p20 domain profile.	96	229	32.7614	T	28-01-2024	IPR001309	Peptidase C14, p20 domain	GO:0004197(InterPro)|GO:0006508(InterPro)	Reactome:R-BTA-5620971|Reactome:R-CEL-111465|Reactome:R-CEL-140342|Reactome:R-CEL-2028269|Reactome:R-CEL-264870|Reactome:R-CEL-351906|Reactome:R-CEL-418889|Reactome:R-CEL-5357905|Reactome:R-DME-111465|Reactome:R-DME-111469|Reactome:R-DME-140342|Reactome:R-DME-2028269|Reactome:R-DME-214397|Reactome:R-DME-214399|Reactome:R-DME-214411|Reactome:R-DME-214416|Reactome:R-DME-264870|Reactome:R-DME-351906…
LG05.t813	5fd5546f7a7392a976df38534984460f	436	PANTHER	PTHR47901	CASPASE RECRUITMENT DOMAIN-CONTAINING PROTEIN 18	57	421	2.1e-24	T	28-01-2024	-	-	-	-
LG05.t813	5fd5546f7a7392a976df38534984460f	436	Pfam	PF00656	Caspase domain	98	417	1.2e-32	T	28-01-2024	IPR011600	Peptidase C14, caspase domain	GO:0004197(InterPro)|GO:0006508(InterPro)	Reactome:R-BTA-5620971|Reactome:R-CEL-111465|Reactome:R-CEL-140342|Reactome:R-CEL-2028269|Reactome:R-CEL-264870|Reactome:R-CEL-351906|Reactome:R-CEL-418889|Reactome:R-CEL-5357905|Reactome:R-DME-111465|Reactome:R-DME-111469|Reactome:R-DME-140342|Reactome:R-DME-2028269|Reactome:R-DME-214397|Reactome:R-DME-214399|Reactome:R-DME-214411|Reactome:R-DME-214416|Reactome:R-DME-264870|Reactome:R-DME-351906…
LG05.t813	5fd5546f7a7392a976df38534984460f	436	ProSiteProfiles	PS50207	Caspase family p10 domain profile.	326	420	13.8706	T	28-01-2024	IPR002138	Peptidase C14, caspase non-catalytic subunit p10	GO:0004197(InterPro)|GO:0006508(InterPro)	Reactome:R-BTA-5620971|Reactome:R-CEL-111465|Reactome:R-CEL-140342|Reactome:R-CEL-2028269|Reactome:R-CEL-264870|Reactome:R-CEL-351906|Reactome:R-CEL-418889|Reactome:R-CEL-5357905|Reactome:R-DME-111465|Reactome:R-DME-111469|Reactome:R-DME-140342|Reactome:R-DME-2028269|Reactome:R-DME-214397|Reactome:R-DME-214399|Reactome:R-DME-214411|Reactome:R-DME-214416|Reactome:R-DME-264870|Reactome:R-DME-351906…
LG05.t813	5fd5546f7a7392a976df38534984460f	436	Gene3D	G3DSA:3.30.70.1470	-	322	428	2.2e-19	T	28-01-2024	-	-	-	-
LG05.t813	5fd5546f7a7392a976df38534984460f	436	PRINTS	PR00376	Interleukin-1B converting enzyme signature	96	109	1.5e-18	T	28-01-2024	IPR015917	Peptidase C14A, caspase catalytic domain	GO:0008234(InterPro)	Reactome:R-BTA-5620971|Reactome:R-CEL-111465|Reactome:R-CEL-140342|Reactome:R-CEL-2028269|Reactome:R-CEL-264870|Reactome:R-CEL-351906|Reactome:R-CEL-418889|Reactome:R-CEL-5357905|Reactome:R-DME-111465|Reactome:R-DME-111469|Reactome:R-DME-140342|Reactome:R-DME-2028269|Reactome:R-DME-214397|Reactome:R-DME-214399|Reactome:R-DME-214411|Reactome:R-DME-214416|Reactome:R-DME-264870|Reactome:R-DME-351906…
LG05.t813	5fd5546f7a7392a976df38534984460f	436	PRINTS	PR00376	Interleukin-1B converting enzyme signature	114	132	1.5e-18	T	28-01-2024	IPR015917	Peptidase C14A, caspase catalytic domain	GO:0008234(InterPro)	Reactome:R-BTA-5620971|Reactome:R-CEL-111465|Reactome:R-CEL-140342|Reactome:R-CEL-2028269|Reactome:R-CEL-264870|Reactome:R-CEL-351906|Reactome:R-CEL-418889|Reactome:R-CEL-5357905|Reactome:R-DME-111465|Reactome:R-DME-111469|Reactome:R-DME-140342|Reactome:R-DME-2028269|Reactome:R-DME-214397|Reactome:R-DME-214399|Reactome:R-DME-214411|Reactome:R-DME-214416|Reactome:R-DME-264870|Reactome:R-DME-351906…
LG05.t813	5fd5546f7a7392a976df38534984460f	436	PRINTS	PR00376	Interleukin-1B converting enzyme signature	132	150	1.5e-18	T	28-01-2024	IPR015917	Peptidase C14A, caspase catalytic domain	GO:0008234(InterPro)	Reactome:R-BTA-5620971|Reactome:R-CEL-111465|Reactome:R-CEL-140342|Reactome:R-CEL-2028269|Reactome:R-CEL-264870|Reactome:R-CEL-351906|Reactome:R-CEL-418889|Reactome:R-CEL-5357905|Reactome:R-DME-111465|Reactome:R-DME-111469|Reactome:R-DME-140342|Reactome:R-DME-2028269|Reactome:R-DME-214397|Reactome:R-DME-214399|Reactome:R-DME-214411|Reactome:R-DME-214416|Reactome:R-DME-264870|Reactome:R-DME-351906…
LG05.t813	5fd5546f7a7392a976df38534984460f	436	PRINTS	PR00376	Interleukin-1B converting enzyme signature	164	172	1.5e-18	T	28-01-2024	IPR015917	Peptidase C14A, caspase catalytic domain	GO:0008234(InterPro)	Reactome:R-BTA-5620971|Reactome:R-CEL-111465|Reactome:R-CEL-140342|Reactome:R-CEL-2028269|Reactome:R-CEL-264870|Reactome:R-CEL-351906|Reactome:R-CEL-418889|Reactome:R-CEL-5357905|Reactome:R-DME-111465|Reactome:R-DME-111469|Reactome:R-DME-140342|Reactome:R-DME-2028269|Reactome:R-DME-214397|Reactome:R-DME-214399|Reactome:R-DME-214411|Reactome:R-DME-214416|Reactome:R-DME-264870|Reactome:R-DME-351906…
LG05.t813	5fd5546f7a7392a976df38534984460f	436	PRINTS	PR00376	Interleukin-1B converting enzyme signature	213	231	1.5e-18	T	28-01-2024	IPR015917	Peptidase C14A, caspase catalytic domain	GO:0008234(InterPro)	Reactome:R-BTA-5620971|Reactome:R-CEL-111465|Reactome:R-CEL-140342|Reactome:R-CEL-2028269|Reactome:R-CEL-264870|Reactome:R-CEL-351906|Reactome:R-CEL-418889|Reactome:R-CEL-5357905|Reactome:R-DME-111465|Reactome:R-DME-111469|Reactome:R-DME-140342|Reactome:R-DME-2028269|Reactome:R-DME-214397|Reactome:R-DME-214399|Reactome:R-DME-214411|Reactome:R-DME-214416|Reactome:R-DME-264870|Reactome:R-DME-351906…
LG05.t813	5fd5546f7a7392a976df38534984460f	436	SMART	SM00115	caspase_2	89	420	9.8e-14	T	28-01-2024	IPR015917	Peptidase C14A, caspase catalytic domain	GO:0008234(InterPro)	Reactome:R-BTA-5620971|Reactome:R-CEL-111465|Reactome:R-CEL-140342|Reactome:R-CEL-2028269|Reactome:R-CEL-264870|Reactome:R-CEL-351906|Reactome:R-CEL-418889|Reactome:R-CEL-5357905|Reactome:R-DME-111465|Reactome:R-DME-111469|Reactome:R-DME-140342|Reactome:R-DME-2028269|Reactome:R-DME-214397|Reactome:R-DME-214399|Reactome:R-DME-214411|Reactome:R-DME-214416|Reactome:R-DME-264870|Reactome:R-DME-351906…
LG05.t813	5fd5546f7a7392a976df38534984460f	436	SUPERFAMILY	SSF52129	Caspase-like	73	421	3.14e-45	T	28-01-2024	IPR029030	Caspase-like domain superfamily	-	Reactome:R-BTA-5620971|Reactome:R-CEL-111465|Reactome:R-CEL-140342|Reactome:R-CEL-2028269|Reactome:R-CEL-264870|Reactome:R-CEL-351906|Reactome:R-CEL-418889|Reactome:R-CEL-5357905|Reactome:R-DME-111465|Reactome:R-DME-111469|Reactome:R-DME-140342|Reactome:R-DME-2028269|Reactome:R-DME-214397|Reactome:R-DME-214399|Reactome:R-DME-214411|Reactome:R-DME-214416|Reactome:R-DME-264870|Reactome:R-DME-351906…
LG05.t813	5fd5546f7a7392a976df38534984460f	436	Gene3D	G3DSA:3.40.50.1460	-	81	240	7.9e-38	T	28-01-2024	-	-	-	-
LG08.t2819	79223e35608d7479fb7f2b0b261f947d	430	SUPERFAMILY	SSF52129	Caspase-like	46	224	1.14e-55	T	28-01-2024	IPR029030	Caspase-like domain superfamily	-	Reactome:R-BTA-5620971|Reactome:R-CEL-111465|Reactome:R-CEL-140342|Reactome:R-CEL-2028269|Reactome:R-CEL-264870|Reactome:R-CEL-351906|Reactome:R-CEL-418889|Reactome:R-CEL-5357905|Reactome:R-DME-111465|Reactome:R-DME-111469|Reactome:R-DME-140342|Reactome:R-DME-2028269|Reactome:R-DME-214397|Reactome:R-DME-214399|Reactome:R-DME-214411|Reactome:R-DME-214416|Reactome:R-DME-264870|Reactome:R-DME-351906…
LG08.t2819	79223e35608d7479fb7f2b0b261f947d	430	PRINTS	PR00376	Interleukin-1B converting enzyme signature	95	113	5.7e-26	T	28-01-2024	IPR015917	Peptidase C14A, caspase catalytic domain	GO:0008234(InterPro)	Reactome:R-BTA-5620971|Reactome:R-CEL-111465|Reactome:R-CEL-140342|Reactome:R-CEL-2028269|Reactome:R-CEL-264870|Reactome:R-CEL-351906|Reactome:R-CEL-418889|Reactome:R-CEL-5357905|Reactome:R-DME-111465|Reactome:R-DME-111469|Reactome:R-DME-140342|Reactome:R-DME-2028269|Reactome:R-DME-214397|Reactome:R-DME-214399|Reactome:R-DME-214411|Reactome:R-DME-214416|Reactome:R-DME-264870|Reactome:R-DME-351906…
LG08.t2819	79223e35608d7479fb7f2b0b261f947d	430	PRINTS	PR00376	Interleukin-1B converting enzyme signature	56	69	5.7e-26	T	28-01-2024	IPR015917	Peptidase C14A, caspase catalytic domain	GO:0008234(InterPro)	Reactome:R-BTA-5620971|Reactome:R-CEL-111465|Reactome:R-CEL-140342|Reactome:R-CEL-2028269|Reactome:R-CEL-264870|Reactome:R-CEL-351906|Reactome:R-CEL-418889|Reactome:R-CEL-5357905|Reactome:R-DME-111465|Reactome:R-DME-111469|Reactome:R-DME-140342|Reactome:R-DME-2028269|Reactome:R-DME-214397|Reactome:R-DME-214399|Reactome:R-DME-214411|Reactome:R-DME-214416|Reactome:R-DME-264870|Reactome:R-DME-351906…
LG08.t2819	79223e35608d7479fb7f2b0b261f947d	430	PRINTS	PR00376	Interleukin-1B converting enzyme signature	127	135	5.7e-26	T	28-01-2024	IPR015917	Peptidase C14A, caspase catalytic domain	GO:0008234(InterPro)	Reactome:R-BTA-5620971|Reactome:R-CEL-111465|Reactome:R-CEL-140342|Reactome:R-CEL-2028269|Reactome:R-CEL-264870|Reactome:R-CEL-351906|Reactome:R-CEL-418889|Reactome:R-CEL-5357905|Reactome:R-DME-111465|Reactome:R-DME-111469|Reactome:R-DME-140342|Reactome:R-DME-2028269|Reactome:R-DME-214397|Reactome:R-DME-214399|Reactome:R-DME-214411|Reactome:R-DME-214416|Reactome:R-DME-264870|Reactome:R-DME-351906…
LG08.t2819	79223e35608d7479fb7f2b0b261f947d	430	PRINTS	PR00376	Interleukin-1B converting enzyme signature	77	95	5.7e-26	T	28-01-2024	IPR015917	Peptidase C14A, caspase catalytic domain	GO:0008234(InterPro)	Reactome:R-BTA-5620971|Reactome:R-CEL-111465|Reactome:R-CEL-140342|Reactome:R-CEL-2028269|Reactome:R-CEL-264870|Reactome:R-CEL-351906|Reactome:R-CEL-418889|Reactome:R-CEL-5357905|Reactome:R-DME-111465|Reactome:R-DME-111469|Reactome:R-DME-140342|Reactome:R-DME-2028269|Reactome:R-DME-214397|Reactome:R-DME-214399|Reactome:R-DME-214411|Reactome:R-DME-214416|Reactome:R-DME-264870|Reactome:R-DME-351906…
LG08.t2819	79223e35608d7479fb7f2b0b261f947d	430	PRINTS	PR00376	Interleukin-1B converting enzyme signature	161	179	5.7e-26	T	28-01-2024	IPR015917	Peptidase C14A, caspase catalytic domain	GO:0008234(InterPro)	Reactome:R-BTA-5620971|Reactome:R-CEL-111465|Reactome:R-CEL-140342|Reactome:R-CEL-2028269|Reactome:R-CEL-264870|Reactome:R-CEL-351906|Reactome:R-CEL-418889|Reactome:R-CEL-5357905|Reactome:R-DME-111465|Reactome:R-DME-111469|Reactome:R-DME-140342|Reactome:R-DME-2028269|Reactome:R-DME-214397|Reactome:R-DME-214399|Reactome:R-DME-214411|Reactome:R-DME-214416|Reactome:R-DME-264870|Reactome:R-DME-351906…
LG08.t2819	79223e35608d7479fb7f2b0b261f947d	430	Pfam	PF00656	Caspase domain	58	224	2.1e-36	T	28-01-2024	IPR011600	Peptidase C14, caspase domain	GO:0004197(InterPro)|GO:0006508(InterPro)	Reactome:R-BTA-5620971|Reactome:R-CEL-111465|Reactome:R-CEL-140342|Reactome:R-CEL-2028269|Reactome:R-CEL-264870|Reactome:R-CEL-351906|Reactome:R-CEL-418889|Reactome:R-CEL-5357905|Reactome:R-DME-111465|Reactome:R-DME-111469|Reactome:R-DME-140342|Reactome:R-DME-2028269|Reactome:R-DME-214397|Reactome:R-DME-214399|Reactome:R-DME-214411|Reactome:R-DME-214416|Reactome:R-DME-264870|Reactome:R-DME-351906…
LG08.t2819	79223e35608d7479fb7f2b0b261f947d	430	ProSitePatterns	PS01121	Caspase family histidine active site.	121	135	-	T	28-01-2024	IPR016129	Peptidase family C14A, His active site	-	Reactome:R-BTA-5620971|Reactome:R-CEL-111465|Reactome:R-CEL-140342|Reactome:R-CEL-2028269|Reactome:R-CEL-264870|Reactome:R-CEL-351906|Reactome:R-CEL-418889|Reactome:R-CEL-5357905|Reactome:R-DME-111465|Reactome:R-DME-111469|Reactome:R-DME-352238|Reactome:R-DRE-168638|Reactome:R-GGA-111459|Reactome:R-GGA-111463|Reactome:R-GGA-111464|Reactome:R-GGA-111465|Reactome:R-GGA-111469|Reactome:R-GGA-264870|…
LG08.t2819	79223e35608d7479fb7f2b0b261f947d	430	SMART	SM00115	caspase_2	49	280	2e-39	T	28-01-2024	IPR015917	Peptidase C14A, caspase catalytic domain	GO:0008234(InterPro)	Reactome:R-BTA-5620971|Reactome:R-CEL-111465|Reactome:R-CEL-140342|Reactome:R-CEL-2028269|Reactome:R-CEL-264870|Reactome:R-CEL-351906|Reactome:R-CEL-418889|Reactome:R-CEL-5357905|Reactome:R-DME-111465|Reactome:R-DME-111469|Reactome:R-DME-140342|Reactome:R-DME-2028269|Reactome:R-DME-214397|Reactome:R-DME-214399|Reactome:R-DME-214411|Reactome:R-DME-214416|Reactome:R-DME-264870|Reactome:R-DME-351906…
LG08.t2819	79223e35608d7479fb7f2b0b261f947d	430	ProSiteProfiles	PS50208	Caspase family p20 domain profile.	56	177	42.3907	T	28-01-2024	IPR001309	Peptidase C14, p20 domain	GO:0004197(InterPro)|GO:0006508(InterPro)	Reactome:R-BTA-5620971|Reactome:R-CEL-111465|Reactome:R-CEL-140342|Reactome:R-CEL-2028269|Reactome:R-CEL-264870|Reactome:R-CEL-351906|Reactome:R-CEL-418889|Reactome:R-CEL-5357905|Reactome:R-DME-111465|Reactome:R-DME-111469|Reactome:R-DME-140342|Reactome:R-DME-2028269|Reactome:R-DME-214397|Reactome:R-DME-214399|Reactome:R-DME-214411|Reactome:R-DME-214416|Reactome:R-DME-264870|Reactome:R-DME-351906…
LG08.t2819	79223e35608d7479fb7f2b0b261f947d	430	ProSiteProfiles	PS50207	Caspase family p10 domain profile.	204	225	9.4777	T	28-01-2024	IPR002138	Peptidase C14, caspase non-catalytic subunit p10	GO:0004197(InterPro)|GO:0006508(InterPro)	Reactome:R-BTA-5620971|Reactome:R-CEL-111465|Reactome:R-CEL-140342|Reactome:R-CEL-2028269|Reactome:R-CEL-264870|Reactome:R-CEL-351906|Reactome:R-CEL-418889|Reactome:R-CEL-5357905|Reactome:R-DME-111465|Reactome:R-DME-111469|Reactome:R-DME-140342|Reactome:R-DME-2028269|Reactome:R-DME-214397|Reactome:R-DME-214399|Reactome:R-DME-214411|Reactome:R-DME-214416|Reactome:R-DME-264870|Reactome:R-DME-351906…
LG08.t2819	79223e35608d7479fb7f2b0b261f947d	430	PANTHER	PTHR10454	CASPASE	36	223	3.5e-34	T	28-01-2024	-	-	GO:0005737(PANTHER)|GO:0006915(PANTHER)|GO:0043525(PANTHER)|GO:0097153(PANTHER)	-
LG08.t2819	79223e35608d7479fb7f2b0b261f947d	430	Gene3D	G3DSA:3.40.50.1460	-	43	260	6.1e-57	T	28-01-2024	-	-	-	-
LG10.t1294	9358e04f8acf1b3fcc488f3514373d3b	297	ProSitePatterns	PS01121	Caspase family histidine active site.	81	94	-	T	28-01-2024	IPR016129	Peptidase family C14A, His active site	-	Reactome:R-BTA-5620971|Reactome:R-CEL-111465|Reactome:R-CEL-140342|Reactome:R-CEL-2028269|Reactome:R-CEL-264870|Reactome:R-CEL-351906|Reactome:R-CEL-418889|Reactome:R-CEL-5357905|Reactome:R-DME-111465|Reactome:R-DME-111469|Reactome:R-DME-352238|Reactome:R-DRE-168638|Reactome:R-GGA-111459|Reactome:R-GGA-111463|Reactome:R-GGA-111464|Reactome:R-GGA-111465|Reactome:R-GGA-111469|Reactome:R-GGA-264870|…
LG10.t1294	9358e04f8acf1b3fcc488f3514373d3b	297	Gene3D	G3DSA:3.40.50.1460	-	1	249	5.2e-53	T	28-01-2024	-	-	-	-
LG10.t1294	9358e04f8acf1b3fcc488f3514373d3b	297	ProSiteProfiles	PS50207	Caspase family p10 domain profile.	168	206	9.84217	T	28-01-2024	IPR002138	Peptidase C14, caspase non-catalytic subunit p10	GO:0004197(InterPro)|GO:0006508(InterPro)	Reactome:R-BTA-5620971|Reactome:R-CEL-111465|Reactome:R-CEL-140342|Reactome:R-CEL-2028269|Reactome:R-CEL-264870|Reactome:R-CEL-351906|Reactome:R-CEL-418889|Reactome:R-CEL-5357905|Reactome:R-DME-111465|Reactome:R-DME-111469|Reactome:R-DME-140342|Reactome:R-DME-2028269|Reactome:R-DME-214397|Reactome:R-DME-214399|Reactome:R-DME-214411|Reactome:R-DME-214416|Reactome:R-DME-264870|Reactome:R-DME-351906…
LG10.t1294	9358e04f8acf1b3fcc488f3514373d3b	297	SMART	SM00115	caspase_2	6	252	6.7e-11	T	28-01-2024	IPR015917	Peptidase C14A, caspase catalytic domain	GO:0008234(InterPro)	Reactome:R-BTA-5620971|Reactome:R-CEL-111465|Reactome:R-CEL-140342|Reactome:R-CEL-2028269|Reactome:R-CEL-264870|Reactome:R-CEL-351906|Reactome:R-CEL-418889|Reactome:R-CEL-5357905|Reactome:R-DME-111465|Reactome:R-DME-111469|Reactome:R-DME-140342|Reactome:R-DME-2028269|Reactome:R-DME-214397|Reactome:R-DME-214399|Reactome:R-DME-214411|Reactome:R-DME-214416|Reactome:R-DME-264870|Reactome:R-DME-351906…
LG10.t1294	9358e04f8acf1b3fcc488f3514373d3b	297	PANTHER	PTHR47901	CASPASE RECRUITMENT DOMAIN-CONTAINING PROTEIN 18	9	228	9.7e-30	T	28-01-2024	-	-	-	-
LG10.t1294	9358e04f8acf1b3fcc488f3514373d3b	297	Pfam	PF00656	Caspase domain	15	230	2.2e-31	T	28-01-2024	IPR011600	Peptidase C14, caspase domain	GO:0004197(InterPro)|GO:0006508(InterPro)	Reactome:R-BTA-5620971|Reactome:R-CEL-111465|Reactome:R-CEL-140342|Reactome:R-CEL-2028269|Reactome:R-CEL-264870|Reactome:R-CEL-351906|Reactome:R-CEL-418889|Reactome:R-CEL-5357905|Reactome:R-DME-111465|Reactome:R-DME-111469|Reactome:R-DME-140342|Reactome:R-DME-2028269|Reactome:R-DME-214397|Reactome:R-DME-214399|Reactome:R-DME-214411|Reactome:R-DME-214416|Reactome:R-DME-264870|Reactome:R-DME-351906…
LG10.t1294	9358e04f8acf1b3fcc488f3514373d3b	297	PRINTS	PR00376	Interleukin-1B converting enzyme signature	13	26	1.6e-08	T	28-01-2024	IPR015917	Peptidase C14A, caspase catalytic domain	GO:0008234(InterPro)	Reactome:R-BTA-5620971|Reactome:R-CEL-111465|Reactome:R-CEL-140342|Reactome:R-CEL-2028269|Reactome:R-CEL-264870|Reactome:R-CEL-351906|Reactome:R-CEL-418889|Reactome:R-CEL-5357905|Reactome:R-DME-111465|Reactome:R-DME-111469|Reactome:R-DME-140342|Reactome:R-DME-2028269|Reactome:R-DME-214397|Reactome:R-DME-214399|Reactome:R-DME-214411|Reactome:R-DME-214416|Reactome:R-DME-264870|Reactome:R-DME-351906…
LG10.t1294	9358e04f8acf1b3fcc488f3514373d3b	297	PRINTS	PR00376	Interleukin-1B converting enzyme signature	86	94	1.6e-08	T	28-01-2024	IPR015917	Peptidase C14A, caspase catalytic domain	GO:0008234(InterPro)	Reactome:R-BTA-5620971|Reactome:R-CEL-111465|Reactome:R-CEL-140342|Reactome:R-CEL-2028269|Reactome:R-CEL-264870|Reactome:R-CEL-351906|Reactome:R-CEL-418889|Reactome:R-CEL-5357905|Reactome:R-DME-111465|Reactome:R-DME-111469|Reactome:R-DME-140342|Reactome:R-DME-2028269|Reactome:R-DME-214397|Reactome:R-DME-214399|Reactome:R-DME-214411|Reactome:R-DME-214416|Reactome:R-DME-264870|Reactome:R-DME-351906…
LG10.t1294	9358e04f8acf1b3fcc488f3514373d3b	297	PRINTS	PR00376	Interleukin-1B converting enzyme signature	120	138	1.6e-08	T	28-01-2024	IPR015917	Peptidase C14A, caspase catalytic domain	GO:0008234(InterPro)	Reactome:R-BTA-5620971|Reactome:R-CEL-111465|Reactome:R-CEL-140342|Reactome:R-CEL-2028269|Reactome:R-CEL-264870|Reactome:R-CEL-351906|Reactome:R-CEL-418889|Reactome:R-CEL-5357905|Reactome:R-DME-111465|Reactome:R-DME-111469|Reactome:R-DME-140342|Reactome:R-DME-2028269|Reactome:R-DME-214397|Reactome:R-DME-214399|Reactome:R-DME-214411|Reactome:R-DME-214416|Reactome:R-DME-264870|Reactome:R-DME-351906…
LG10.t1294	9358e04f8acf1b3fcc488f3514373d3b	297	PRINTS	PR00376	Interleukin-1B converting enzyme signature	189	200	1.6e-08	T	28-01-2024	IPR015917	Peptidase C14A, caspase catalytic domain	GO:0008234(InterPro)	Reactome:R-BTA-5620971|Reactome:R-CEL-111465|Reactome:R-CEL-140342|Reactome:R-CEL-2028269|Reactome:R-CEL-264870|Reactome:R-CEL-351906|Reactome:R-CEL-418889|Reactome:R-CEL-5357905|Reactome:R-DME-111465|Reactome:R-DME-111469|Reactome:R-DME-140342|Reactome:R-DME-2028269|Reactome:R-DME-214397|Reactome:R-DME-214399|Reactome:R-DME-214411|Reactome:R-DME-214416|Reactome:R-DME-264870|Reactome:R-DME-351906…
LG10.t1294	9358e04f8acf1b3fcc488f3514373d3b	297	SUPERFAMILY	SSF52129	Caspase-like	4	233	1.79e-43	T	28-01-2024	IPR029030	Caspase-like domain superfamily	-	Reactome:R-BTA-5620971|Reactome:R-CEL-111465|Reactome:R-CEL-140342|Reactome:R-CEL-2028269|Reactome:R-CEL-264870|Reactome:R-CEL-351906|Reactome:R-CEL-418889|Reactome:R-CEL-5357905|Reactome:R-DME-111465|Reactome:R-DME-111469|Reactome:R-DME-140342|Reactome:R-DME-2028269|Reactome:R-DME-214397|Reactome:R-DME-214399|Reactome:R-DME-214411|Reactome:R-DME-214416|Reactome:R-DME-264870|Reactome:R-DME-351906…
LG10.t1294	9358e04f8acf1b3fcc488f3514373d3b	297	ProSiteProfiles	PS50208	Caspase family p20 domain profile.	17	139	26.2273	T	28-01-2024	IPR001309	Peptidase C14, p20 domain	GO:0004197(InterPro)|GO:0006508(InterPro)	Reactome:R-BTA-5620971|Reactome:R-CEL-111465|Reactome:R-CEL-140342|Reactome:R-CEL-2028269|Reactome:R-CEL-264870|Reactome:R-CEL-351906|Reactome:R-CEL-418889|Reactome:R-CEL-5357905|Reactome:R-DME-111465|Reactome:R-DME-111469|Reactome:R-DME-140342|Reactome:R-DME-2028269|Reactome:R-DME-214397|Reactome:R-DME-214399|Reactome:R-DME-214411|Reactome:R-DME-214416|Reactome:R-DME-264870|Reactome:R-DME-351906…
LG06.t3164	b1a107c34a444c0a0aaded0567fcd2db	349	PANTHER	PTHR22576	MUCOSA ASSOCIATED LYMPHOID TISSUE LYMPHOMA TRANSLOCATION PROTEIN 1/PARACASPASE	42	318	1.6e-16	T	28-01-2024	-	-	-	-
LG06.t3164	b1a107c34a444c0a0aaded0567fcd2db	349	Gene3D	G3DSA:3.40.50.1460	-	35	349	1.3e-47	T	28-01-2024	-	-	-	-
LG06.t3164	b1a107c34a444c0a0aaded0567fcd2db	349	SUPERFAMILY	SSF52129	Caspase-like	41	348	3.59e-34	T	28-01-2024	IPR029030	Caspase-like domain superfamily	-	Reactome:R-BTA-5620971|Reactome:R-CEL-111465|Reactome:R-CEL-140342|Reactome:R-CEL-2028269|Reactome:R-CEL-264870|Reactome:R-CEL-351906|Reactome:R-CEL-418889|Reactome:R-CEL-5357905|Reactome:R-DME-111465|Reactome:R-DME-111469|Reactome:R-DME-140342|Reactome:R-DME-2028269|Reactome:R-DME-214397|Reactome:R-DME-214399|Reactome:R-DME-214411|Reactome:R-DME-214416|Reactome:R-DME-264870|Reactome:R-DME-351906…
LG06.t3164	b1a107c34a444c0a0aaded0567fcd2db	349	ProSiteProfiles	PS50208	Caspase family p20 domain profile.	49	186	27.6029	T	28-01-2024	IPR001309	Peptidase C14, p20 domain	GO:0004197(InterPro)|GO:0006508(InterPro)	Reactome:R-BTA-5620971|Reactome:R-CEL-111465|Reactome:R-CEL-140342|Reactome:R-CEL-2028269|Reactome:R-CEL-264870|Reactome:R-CEL-351906|Reactome:R-CEL-418889|Reactome:R-CEL-5357905|Reactome:R-DME-111465|Reactome:R-DME-111469|Reactome:R-DME-140342|Reactome:R-DME-2028269|Reactome:R-DME-214397|Reactome:R-DME-214399|Reactome:R-DME-214411|Reactome:R-DME-214416|Reactome:R-DME-264870|Reactome:R-DME-351906…
LG06.t3164	b1a107c34a444c0a0aaded0567fcd2db	349	Pfam	PF00656	Caspase domain	50	320	8e-27	T	28-01-2024	IPR011600	Peptidase C14, caspase domain	GO:0004197(InterPro)|GO:0006508(InterPro)	Reactome:R-BTA-5620971|Reactome:R-CEL-111465|Reactome:R-CEL-140342|Reactome:R-CEL-2028269|Reactome:R-CEL-264870|Reactome:R-CEL-351906|Reactome:R-CEL-418889|Reactome:R-CEL-5357905|Reactome:R-DME-111465|Reactome:R-DME-111469|Reactome:R-DME-140342|Reactome:R-DME-2028269|Reactome:R-DME-214397|Reactome:R-DME-214399|Reactome:R-DME-214411|Reactome:R-DME-214416|Reactome:R-DME-264870|Reactome:R-DME-351906…
LG06.t3164	b1a107c34a444c0a0aaded0567fcd2db	349	PRINTS	PR00376	Interleukin-1B converting enzyme signature	49	62	7.5e-15	T	28-01-2024	IPR015917	Peptidase C14A, caspase catalytic domain	GO:0008234(InterPro)	Reactome:R-BTA-5620971|Reactome:R-CEL-111465|Reactome:R-CEL-140342|Reactome:R-CEL-2028269|Reactome:R-CEL-264870|Reactome:R-CEL-351906|Reactome:R-CEL-418889|Reactome:R-CEL-5357905|Reactome:R-DME-111465|Reactome:R-DME-111469|Reactome:R-DME-140342|Reactome:R-DME-2028269|Reactome:R-DME-214397|Reactome:R-DME-214399|Reactome:R-DME-214411|Reactome:R-DME-214416|Reactome:R-DME-264870|Reactome:R-DME-351906…
LG06.t3164	b1a107c34a444c0a0aaded0567fcd2db	349	PRINTS	PR00376	Interleukin-1B converting enzyme signature	68	86	7.5e-15	T	28-01-2024	IPR015917	Peptidase C14A, caspase catalytic domain	GO:0008234(InterPro)	Reactome:R-BTA-5620971|Reactome:R-CEL-111465|Reactome:R-CEL-140342|Reactome:R-CEL-2028269|Reactome:R-CEL-264870|Reactome:R-CEL-351906|Reactome:R-CEL-418889|Reactome:R-CEL-5357905|Reactome:R-DME-111465|Reactome:R-DME-111469|Reactome:R-DME-140342|Reactome:R-DME-2028269|Reactome:R-DME-214397|Reactome:R-DME-214399|Reactome:R-DME-214411|Reactome:R-DME-214416|Reactome:R-DME-264870|Reactome:R-DME-351906…
LG06.t3164	b1a107c34a444c0a0aaded0567fcd2db	349	PRINTS	PR00376	Interleukin-1B converting enzyme signature	86	104	7.5e-15	T	28-01-2024	IPR015917	Peptidase C14A, caspase catalytic domain	GO:0008234(InterPro)	Reactome:R-BTA-5620971|Reactome:R-CEL-111465|Reactome:R-CEL-140342|Reactome:R-CEL-2028269|Reactome:R-CEL-264870|Reactome:R-CEL-351906|Reactome:R-CEL-418889|Reactome:R-CEL-5357905|Reactome:R-DME-111465|Reactome:R-DME-111469|Reactome:R-DME-140342|Reactome:R-DME-2028269|Reactome:R-DME-214397|Reactome:R-DME-214399|Reactome:R-DME-214411|Reactome:R-DME-214416|Reactome:R-DME-264870|Reactome:R-DME-351906…
LG06.t3164	b1a107c34a444c0a0aaded0567fcd2db	349	PRINTS	PR00376	Interleukin-1B converting enzyme signature	120	128	7.5e-15	T	28-01-2024	IPR015917	Peptidase C14A, caspase catalytic domain	GO:0008234(InterPro)	Reactome:R-BTA-5620971|Reactome:R-CEL-111465|Reactome:R-CEL-140342|Reactome:R-CEL-2028269|Reactome:R-CEL-264870|Reactome:R-CEL-351906|Reactome:R-CEL-418889|Reactome:R-CEL-5357905|Reactome:R-DME-111465|Reactome:R-DME-111469|Reactome:R-DME-140342|Reactome:R-DME-2028269|Reactome:R-DME-214397|Reactome:R-DME-214399|Reactome:R-DME-214411|Reactome:R-DME-214416|Reactome:R-DME-264870|Reactome:R-DME-351906…
LG06.t3164	b1a107c34a444c0a0aaded0567fcd2db	349	PRINTS	PR00376	Interleukin-1B converting enzyme signature	170	188	7.5e-15	T	28-01-2024	IPR015917	Peptidase C14A, caspase catalytic domain	GO:0008234(InterPro)	Reactome:R-BTA-5620971|Reactome:R-CEL-111465|Reactome:R-CEL-140342|Reactome:R-CEL-2028269|Reactome:R-CEL-264870|Reactome:R-CEL-351906|Reactome:R-CEL-418889|Reactome:R-CEL-5357905|Reactome:R-DME-111465|Reactome:R-DME-111469|Reactome:R-DME-140342|Reactome:R-DME-2028269|Reactome:R-DME-214397|Reactome:R-DME-214399|Reactome:R-DME-214411|Reactome:R-DME-214416|Reactome:R-DME-264870|Reactome:R-DME-351906…
LG06.t3164	b1a107c34a444c0a0aaded0567fcd2db	349	SMART	SM00115	caspase_2	42	349	4.1e-10	T	28-01-2024	IPR015917	Peptidase C14A, caspase catalytic domain	GO:0008234(InterPro)	Reactome:R-BTA-5620971|Reactome:R-CEL-111465|Reactome:R-CEL-140342|Reactome:R-CEL-2028269|Reactome:R-CEL-264870|Reactome:R-CEL-351906|Reactome:R-CEL-418889|Reactome:R-CEL-5357905|Reactome:R-DME-111465|Reactome:R-DME-111469|Reactome:R-DME-140342|Reactome:R-DME-2028269|Reactome:R-DME-214397|Reactome:R-DME-214399|Reactome:R-DME-214411|Reactome:R-DME-214416|Reactome:R-DME-264870|Reactome:R-DME-351906…
LG13.t1414	353b2f50ff41af9fb1c1171ddb82c27d	862	ProSiteProfiles	PS50209	CARD caspase recruitment domain profile.	11	102	18.1742	T	28-01-2024	IPR001315	CARD domain	GO:0042981(InterPro)	MetaCyc:PWY-7250|MetaCyc:PWY-7511|Reactome:R-BTA-168638|Reactome:R-BTA-202424|Reactome:R-BTA-209543|Reactome:R-BTA-450302|Reactome:R-BTA-450321|Reactome:R-BTA-5620971|Reactome:R-BTA-5689896|Reactome:R-CEL-111465|Reactome:R-CEL-140342|Reactome:R-CEL-2028269|Reactome:R-CEL-264870|Reactome:R-CEL-351906|Reactome:R-CEL-418889|Reactome:R-CEL-5357905|Reactome:R-CFA-168638|Reactome:R-CFA-5357786|Reactome…
LG13.t1414	353b2f50ff41af9fb1c1171ddb82c27d	862	ProSiteProfiles	PS50207	Caspase family p10 domain profile.	464	531	12.7772	T	28-01-2024	IPR002138	Peptidase C14, caspase non-catalytic subunit p10	GO:0004197(InterPro)|GO:0006508(InterPro)	Reactome:R-BTA-5620971|Reactome:R-CEL-111465|Reactome:R-CEL-140342|Reactome:R-CEL-2028269|Reactome:R-CEL-264870|Reactome:R-CEL-351906|Reactome:R-CEL-418889|Reactome:R-CEL-5357905|Reactome:R-DME-111465|Reactome:R-DME-111469|Reactome:R-DME-140342|Reactome:R-DME-2028269|Reactome:R-DME-214397|Reactome:R-DME-214399|Reactome:R-DME-214411|Reactome:R-DME-214416|Reactome:R-DME-264870|Reactome:R-DME-351906…
LG13.t1414	353b2f50ff41af9fb1c1171ddb82c27d	862	Gene3D	G3DSA:3.40.50.1460	-	293	535	2e-32	T	28-01-2024	-	-	-	-
LG13.t1414	353b2f50ff41af9fb1c1171ddb82c27d	862	Pfam	PF00619	Caspase recruitment domain	18	100	3.4e-11	T	28-01-2024	IPR001315	CARD domain	GO:0042981(InterPro)	MetaCyc:PWY-7250|MetaCyc:PWY-7511|Reactome:R-BTA-168638|Reactome:R-BTA-202424|Reactome:R-BTA-209543|Reactome:R-BTA-450302|Reactome:R-BTA-450321|Reactome:R-BTA-5620971|Reactome:R-BTA-5689896|Reactome:R-CEL-111465|Reactome:R-CEL-140342|Reactome:R-CEL-2028269|Reactome:R-CEL-264870|Reactome:R-CEL-351906|Reactome:R-CEL-418889|Reactome:R-CEL-5357905|Reactome:R-CFA-168638|Reactome:R-CFA-5357786|Reactome…
LG13.t1414	353b2f50ff41af9fb1c1171ddb82c27d	862	CDD	cd01671	CARD	19	99	2.62e-20	T	28-01-2024	-	-	-	-
LG13.t1414	353b2f50ff41af9fb1c1171ddb82c27d	862	SUPERFAMILY	SSF52129	Caspase-like	562	840	4.78e-20	T	28-01-2024	IPR029030	Caspase-like domain superfamily	-	Reactome:R-BTA-5620971|Reactome:R-CEL-111465|Reactome:R-CEL-140342|Reactome:R-CEL-2028269|Reactome:R-CEL-264870|Reactome:R-CEL-351906|Reactome:R-CEL-418889|Reactome:R-CEL-5357905|Reactome:R-DME-111465|Reactome:R-DME-111469|Reactome:R-DME-140342|Reactome:R-DME-2028269|Reactome:R-DME-214397|Reactome:R-DME-214399|Reactome:R-DME-214411|Reactome:R-DME-214416|Reactome:R-DME-264870|Reactome:R-DME-351906…
LG13.t1414	353b2f50ff41af9fb1c1171ddb82c27d	862	PANTHER	PTHR47901	CASPASE RECRUITMENT DOMAIN-CONTAINING PROTEIN 18	545	808	9.6e-36	T	28-01-2024	-	-	-	-
LG13.t1414	353b2f50ff41af9fb1c1171ddb82c27d	862	MobiDBLite	mobidb-lite	consensus disorder prediction	222	274	-	T	28-01-2024	-	-	-	-
LG13.t1414	353b2f50ff41af9fb1c1171ddb82c27d	862	Pfam	PF00656	Caspase domain	308	496	8.6e-14	T	28-01-2024	IPR011600	Peptidase C14, caspase domain	GO:0004197(InterPro)|GO:0006508(InterPro)	Reactome:R-BTA-5620971|Reactome:R-CEL-111465|Reactome:R-CEL-140342|Reactome:R-CEL-2028269|Reactome:R-CEL-264870|Reactome:R-CEL-351906|Reactome:R-CEL-418889|Reactome:R-CEL-5357905|Reactome:R-DME-111465|Reactome:R-DME-111469|Reactome:R-DME-140342|Reactome:R-DME-2028269|Reactome:R-DME-214397|Reactome:R-DME-214399|Reactome:R-DME-214411|Reactome:R-DME-214416|Reactome:R-DME-264870|Reactome:R-DME-351906…
LG13.t1414	353b2f50ff41af9fb1c1171ddb82c27d	862	Pfam	PF00656	Caspase domain	614	801	3.2e-09	T	28-01-2024	IPR011600	Peptidase C14, caspase domain	GO:0004197(InterPro)|GO:0006508(InterPro)	Reactome:R-BTA-5620971|Reactome:R-CEL-111465|Reactome:R-CEL-140342|Reactome:R-CEL-2028269|Reactome:R-CEL-264870|Reactome:R-CEL-351906|Reactome:R-CEL-418889|Reactome:R-CEL-5357905|Reactome:R-DME-111465|Reactome:R-DME-111469|Reactome:R-DME-140342|Reactome:R-DME-2028269|Reactome:R-DME-214397|Reactome:R-DME-214399|Reactome:R-DME-214411|Reactome:R-DME-214416|Reactome:R-DME-264870|Reactome:R-DME-351906…
LG13.t1414	353b2f50ff41af9fb1c1171ddb82c27d	862	MobiDBLite	mobidb-lite	consensus disorder prediction	275	301	-	T	28-01-2024	-	-	-	-
LG13.t1414	353b2f50ff41af9fb1c1171ddb82c27d	862	MobiDBLite	mobidb-lite	consensus disorder prediction	97	168	-	T	28-01-2024	-	-	-	-
LG13.t1414	353b2f50ff41af9fb1c1171ddb82c27d	862	Gene3D	G3DSA:3.40.50.1460	-	541	842	7.6e-31	T	28-01-2024	-	-	-	-
LG13.t1414	353b2f50ff41af9fb1c1171ddb82c27d	862	ProSiteProfiles	PS50207	Caspase family p10 domain profile.	768	839	11.7988	T	28-01-2024	IPR002138	Peptidase C14, caspase non-catalytic subunit p10	GO:0004197(InterPro)|GO:0006508(InterPro)	Reactome:R-BTA-5620971|Reactome:R-CEL-111465|Reactome:R-CEL-140342|Reactome:R-CEL-2028269|Reactome:R-CEL-264870|Reactome:R-CEL-351906|Reactome:R-CEL-418889|Reactome:R-CEL-5357905|Reactome:R-DME-111465|Reactome:R-DME-111469|Reactome:R-DME-140342|Reactome:R-DME-2028269|Reactome:R-DME-214397|Reactome:R-DME-214399|Reactome:R-DME-214411|Reactome:R-DME-214416|Reactome:R-DME-264870|Reactome:R-DME-351906…
LG13.t1414	353b2f50ff41af9fb1c1171ddb82c27d	862	SUPERFAMILY	SSF47986	DEATH domain	11	103	2.03e-16	T	28-01-2024	IPR011029	Death-like domain superfamily	-	MetaCyc:PWY-7250|MetaCyc:PWY-7511|MetaCyc:PWY-7884|Reactome:R-BTA-1257604|Reactome:R-BTA-140534|Reactome:R-BTA-168638|Reactome:R-BTA-202424|Reactome:R-BTA-209543|Reactome:R-BTA-209560|Reactome:R-BTA-2562578|Reactome:R-BTA-3371378|Reactome:R-BTA-450302|Reactome:R-BTA-450321|Reactome:R-BTA-5218900|Reactome:R-BTA-5357786|Reactome:R-BTA-5357905|Reactome:R-BTA-5357956|Reactome:R-BTA-5620971|Reactome:R…
LG13.t1414	353b2f50ff41af9fb1c1171ddb82c27d	862	MobiDBLite	mobidb-lite	consensus disorder prediction	215	301	-	T	28-01-2024	-	-	-	-
LG13.t1414	353b2f50ff41af9fb1c1171ddb82c27d	862	SUPERFAMILY	SSF52129	Caspase-like	311	532	2.09e-24	T	28-01-2024	IPR029030	Caspase-like domain superfamily	-	Reactome:R-BTA-5620971|Reactome:R-CEL-111465|Reactome:R-CEL-140342|Reactome:R-CEL-2028269|Reactome:R-CEL-264870|Reactome:R-CEL-351906|Reactome:R-CEL-418889|Reactome:R-CEL-5357905|Reactome:R-DME-111465|Reactome:R-DME-111469|Reactome:R-DME-140342|Reactome:R-DME-2028269|Reactome:R-DME-214397|Reactome:R-DME-214399|Reactome:R-DME-214411|Reactome:R-DME-214416|Reactome:R-DME-264870|Reactome:R-DME-351906…
LG13.t1414	353b2f50ff41af9fb1c1171ddb82c27d	862	SMART	SM00115	caspase_2	193	531	9.3e-08	T	28-01-2024	IPR015917	Peptidase C14A, caspase catalytic domain	GO:0008234(InterPro)	Reactome:R-BTA-5620971|Reactome:R-CEL-111465|Reactome:R-CEL-140342|Reactome:R-CEL-2028269|Reactome:R-CEL-264870|Reactome:R-CEL-351906|Reactome:R-CEL-418889|Reactome:R-CEL-5357905|Reactome:R-DME-111465|Reactome:R-DME-111469|Reactome:R-DME-140342|Reactome:R-DME-2028269|Reactome:R-DME-214397|Reactome:R-DME-214399|Reactome:R-DME-214411|Reactome:R-DME-214416|Reactome:R-DME-264870|Reactome:R-DME-351906…
LG13.t1414	353b2f50ff41af9fb1c1171ddb82c27d	862	SMART	SM00114	card_3	11	101	7.6e-07	T	28-01-2024	IPR001315	CARD domain	GO:0042981(InterPro)	MetaCyc:PWY-7250|MetaCyc:PWY-7511|Reactome:R-BTA-168638|Reactome:R-BTA-202424|Reactome:R-BTA-209543|Reactome:R-BTA-450302|Reactome:R-BTA-450321|Reactome:R-BTA-5620971|Reactome:R-BTA-5689896|Reactome:R-CEL-111465|Reactome:R-CEL-140342|Reactome:R-CEL-2028269|Reactome:R-CEL-264870|Reactome:R-CEL-351906|Reactome:R-CEL-418889|Reactome:R-CEL-5357905|Reactome:R-CFA-168638|Reactome:R-CFA-5357786|Reactome…
LG13.t1414	353b2f50ff41af9fb1c1171ddb82c27d	862	Gene3D	G3DSA:1.10.533.10	Death Domain, Fas	11	113	5e-24	T	28-01-2024	IPR011029	Death-like domain superfamily	-	MetaCyc:PWY-7250|MetaCyc:PWY-7511|MetaCyc:PWY-7884|Reactome:R-BTA-1257604|Reactome:R-BTA-140534|Reactome:R-BTA-168638|Reactome:R-BTA-202424|Reactome:R-BTA-209543|Reactome:R-BTA-209560|Reactome:R-BTA-2562578|Reactome:R-BTA-3371378|Reactome:R-BTA-450302|Reactome:R-BTA-450321|Reactome:R-BTA-5218900|Reactome:R-BTA-5357786|Reactome:R-BTA-5357905|Reactome:R-BTA-5357956|Reactome:R-BTA-5620971|Reactome:R…
LG13.t1414	353b2f50ff41af9fb1c1171ddb82c27d	862	MobiDBLite	mobidb-lite	consensus disorder prediction	116	168	-	T	28-01-2024	-	-	-	-
LG13.t1418	cf3a252cb462b20437e564485c572007	946	SUPERFAMILY	SSF52129	Caspase-like	648	903	2.39e-15	T	28-01-2024	IPR029030	Caspase-like domain superfamily	-	Reactome:R-BTA-5620971|Reactome:R-CEL-111465|Reactome:R-CEL-140342|Reactome:R-CEL-2028269|Reactome:R-CEL-264870|Reactome:R-CEL-351906|Reactome:R-CEL-418889|Reactome:R-CEL-5357905|Reactome:R-DME-111465|Reactome:R-DME-111469|Reactome:R-DME-140342|Reactome:R-DME-2028269|Reactome:R-DME-214397|Reactome:R-DME-214399|Reactome:R-DME-214411|Reactome:R-DME-214416|Reactome:R-DME-264870|Reactome:R-DME-351906…
LG13.t1418	cf3a252cb462b20437e564485c572007	946	PANTHER	PTHR47901	CASPASE RECRUITMENT DOMAIN-CONTAINING PROTEIN 18	182	610	4.3e-33	T	28-01-2024	-	-	-	-
LG13.t1418	cf3a252cb462b20437e564485c572007	946	Gene3D	G3DSA:1.10.533.10	Death Domain, Fas	167	270	7.7e-27	T	28-01-2024	IPR011029	Death-like domain superfamily	-	MetaCyc:PWY-7250|MetaCyc:PWY-7511|MetaCyc:PWY-7884|Reactome:R-BTA-1257604|Reactome:R-BTA-140534|Reactome:R-BTA-168638|Reactome:R-BTA-202424|Reactome:R-BTA-209543|Reactome:R-BTA-209560|Reactome:R-BTA-2562578|Reactome:R-BTA-3371378|Reactome:R-BTA-450302|Reactome:R-BTA-450321|Reactome:R-BTA-5218900|Reactome:R-BTA-5357786|Reactome:R-BTA-5357905|Reactome:R-BTA-5357956|Reactome:R-BTA-5620971|Reactome:R…
LG13.t1418	cf3a252cb462b20437e564485c572007	946	MobiDBLite	mobidb-lite	consensus disorder prediction	250	307	-	T	28-01-2024	-	-	-	-
LG13.t1418	cf3a252cb462b20437e564485c572007	946	ProSiteProfiles	PS50209	CARD caspase recruitment domain profile.	167	258	18.6584	T	28-01-2024	IPR001315	CARD domain	GO:0042981(InterPro)	MetaCyc:PWY-7250|MetaCyc:PWY-7511|Reactome:R-BTA-168638|Reactome:R-BTA-202424|Reactome:R-BTA-209543|Reactome:R-BTA-450302|Reactome:R-BTA-450321|Reactome:R-BTA-5620971|Reactome:R-BTA-5689896|Reactome:R-CEL-111465|Reactome:R-CEL-140342|Reactome:R-CEL-2028269|Reactome:R-CEL-264870|Reactome:R-CEL-351906|Reactome:R-CEL-418889|Reactome:R-CEL-5357905|Reactome:R-CFA-168638|Reactome:R-CFA-5357786|Reactome…
LG13.t1418	cf3a252cb462b20437e564485c572007	946	MobiDBLite	mobidb-lite	consensus disorder prediction	1	74	-	T	28-01-2024	-	-	-	-
LG13.t1418	cf3a252cb462b20437e564485c572007	946	CDD	cd01671	CARD	175	255	1.6e-23	T	28-01-2024	-	-	-	-
LG13.t1418	cf3a252cb462b20437e564485c572007	946	ProSiteProfiles	PS50207	Caspase family p10 domain profile.	835	902	12.6237	T	28-01-2024	IPR002138	Peptidase C14, caspase non-catalytic subunit p10	GO:0004197(InterPro)|GO:0006508(InterPro)	Reactome:R-BTA-5620971|Reactome:R-CEL-111465|Reactome:R-CEL-140342|Reactome:R-CEL-2028269|Reactome:R-CEL-264870|Reactome:R-CEL-351906|Reactome:R-CEL-418889|Reactome:R-CEL-5357905|Reactome:R-DME-111465|Reactome:R-DME-111469|Reactome:R-DME-140342|Reactome:R-DME-2028269|Reactome:R-DME-214397|Reactome:R-DME-214399|Reactome:R-DME-214411|Reactome:R-DME-214416|Reactome:R-DME-264870|Reactome:R-DME-351906…
LG13.t1418	cf3a252cb462b20437e564485c572007	946	MobiDBLite	mobidb-lite	consensus disorder prediction	258	279	-	T	28-01-2024	-	-	-	-
LG13.t1418	cf3a252cb462b20437e564485c572007	946	SMART	SM00114	card_3	167	257	5.5e-10	T	28-01-2024	IPR001315	CARD domain	GO:0042981(InterPro)	MetaCyc:PWY-7250|MetaCyc:PWY-7511|Reactome:R-BTA-168638|Reactome:R-BTA-202424|Reactome:R-BTA-209543|Reactome:R-BTA-450302|Reactome:R-BTA-450321|Reactome:R-BTA-5620971|Reactome:R-BTA-5689896|Reactome:R-CEL-111465|Reactome:R-CEL-140342|Reactome:R-CEL-2028269|Reactome:R-CEL-264870|Reactome:R-CEL-351906|Reactome:R-CEL-418889|Reactome:R-CEL-5357905|Reactome:R-CFA-168638|Reactome:R-CFA-5357786|Reactome…
LG13.t1418	cf3a252cb462b20437e564485c572007	946	Pfam	PF00619	Caspase recruitment domain	173	257	8.9e-12	T	28-01-2024	IPR001315	CARD domain	GO:0042981(InterPro)	MetaCyc:PWY-7250|MetaCyc:PWY-7511|Reactome:R-BTA-168638|Reactome:R-BTA-202424|Reactome:R-BTA-209543|Reactome:R-BTA-450302|Reactome:R-BTA-450321|Reactome:R-BTA-5620971|Reactome:R-BTA-5689896|Reactome:R-CEL-111465|Reactome:R-CEL-140342|Reactome:R-CEL-2028269|Reactome:R-CEL-264870|Reactome:R-CEL-351906|Reactome:R-CEL-418889|Reactome:R-CEL-5357905|Reactome:R-CFA-168638|Reactome:R-CFA-5357786|Reactome…
LG13.t1418	cf3a252cb462b20437e564485c572007	946	SMART	SM00115	caspase_2	341	609	6.6e-07	T	28-01-2024	IPR015917	Peptidase C14A, caspase catalytic domain	GO:0008234(InterPro)	Reactome:R-BTA-5620971|Reactome:R-CEL-111465|Reactome:R-CEL-140342|Reactome:R-CEL-2028269|Reactome:R-CEL-264870|Reactome:R-CEL-351906|Reactome:R-CEL-418889|Reactome:R-CEL-5357905|Reactome:R-DME-111465|Reactome:R-DME-111469|Reactome:R-DME-140342|Reactome:R-DME-2028269|Reactome:R-DME-214397|Reactome:R-DME-214399|Reactome:R-DME-214411|Reactome:R-DME-214416|Reactome:R-DME-264870|Reactome:R-DME-351906…
LG13.t1418	cf3a252cb462b20437e564485c572007	946	SUPERFAMILY	SSF52129	Caspase-like	385	610	2.54e-23	T	28-01-2024	IPR029030	Caspase-like domain superfamily	-	Reactome:R-BTA-5620971|Reactome:R-CEL-111465|Reactome:R-CEL-140342|Reactome:R-CEL-2028269|Reactome:R-CEL-264870|Reactome:R-CEL-351906|Reactome:R-CEL-418889|Reactome:R-CEL-5357905|Reactome:R-DME-111465|Reactome:R-DME-111469|Reactome:R-DME-140342|Reactome:R-DME-2028269|Reactome:R-DME-214397|Reactome:R-DME-214399|Reactome:R-DME-214411|Reactome:R-DME-214416|Reactome:R-DME-264870|Reactome:R-DME-351906…
LG13.t1418	cf3a252cb462b20437e564485c572007	946	Gene3D	G3DSA:3.40.50.1460	-	627	905	4.5e-22	T	28-01-2024	-	-	-	-
LG13.t1418	cf3a252cb462b20437e564485c572007	946	Gene3D	G3DSA:3.40.50.1460	-	311	611	1.2e-34	T	28-01-2024	-	-	-	-
LG13.t1418	cf3a252cb462b20437e564485c572007	946	ProSiteProfiles	PS50207	Caspase family p10 domain profile.	546	609	13.813	T	28-01-2024	IPR002138	Peptidase C14, caspase non-catalytic subunit p10	GO:0004197(InterPro)|GO:0006508(InterPro)	Reactome:R-BTA-5620971|Reactome:R-CEL-111465|Reactome:R-CEL-140342|Reactome:R-CEL-2028269|Reactome:R-CEL-264870|Reactome:R-CEL-351906|Reactome:R-CEL-418889|Reactome:R-CEL-5357905|Reactome:R-DME-111465|Reactome:R-DME-111469|Reactome:R-DME-140342|Reactome:R-DME-2028269|Reactome:R-DME-214397|Reactome:R-DME-214399|Reactome:R-DME-214411|Reactome:R-DME-214416|Reactome:R-DME-264870|Reactome:R-DME-351906…
LG13.t1418	cf3a252cb462b20437e564485c572007	946	MobiDBLite	mobidb-lite	consensus disorder prediction	281	307	-	T	28-01-2024	-	-	-	-
LG13.t1418	cf3a252cb462b20437e564485c572007	946	Pfam	PF00656	Caspase domain	390	579	2.1e-11	T	28-01-2024	IPR011600	Peptidase C14, caspase domain	GO:0004197(InterPro)|GO:0006508(InterPro)	Reactome:R-BTA-5620971|Reactome:R-CEL-111465|Reactome:R-CEL-140342|Reactome:R-CEL-2028269|Reactome:R-CEL-264870|Reactome:R-CEL-351906|Reactome:R-CEL-418889|Reactome:R-CEL-5357905|Reactome:R-DME-111465|Reactome:R-DME-111469|Reactome:R-DME-140342|Reactome:R-DME-2028269|Reactome:R-DME-214397|Reactome:R-DME-214399|Reactome:R-DME-214411|Reactome:R-DME-214416|Reactome:R-DME-264870|Reactome:R-DME-351906…
LG13.t1418	cf3a252cb462b20437e564485c572007	946	Pfam	PF00656	Caspase domain	744	866	0.00016	T	28-01-2024	IPR011600	Peptidase C14, caspase domain	GO:0004197(InterPro)|GO:0006508(InterPro)	Reactome:R-BTA-5620971|Reactome:R-CEL-111465|Reactome:R-CEL-140342|Reactome:R-CEL-2028269|Reactome:R-CEL-264870|Reactome:R-CEL-351906|Reactome:R-CEL-418889|Reactome:R-CEL-5357905|Reactome:R-DME-111465|Reactome:R-DME-111469|Reactome:R-DME-140342|Reactome:R-DME-2028269|Reactome:R-DME-214397|Reactome:R-DME-214399|Reactome:R-DME-214411|Reactome:R-DME-214416|Reactome:R-DME-264870|Reactome:R-DME-351906…
LG13.t1418	cf3a252cb462b20437e564485c572007	946	SUPERFAMILY	SSF47986	DEATH domain	167	260	8.95e-18	T	28-01-2024	IPR011029	Death-like domain superfamily	-	MetaCyc:PWY-7250|MetaCyc:PWY-7511|MetaCyc:PWY-7884|Reactome:R-BTA-1257604|Reactome:R-BTA-140534|Reactome:R-BTA-168638|Reactome:R-BTA-202424|Reactome:R-BTA-209543|Reactome:R-BTA-209560|Reactome:R-BTA-2562578|Reactome:R-BTA-3371378|Reactome:R-BTA-450302|Reactome:R-BTA-450321|Reactome:R-BTA-5218900|Reactome:R-BTA-5357786|Reactome:R-BTA-5357905|Reactome:R-BTA-5357956|Reactome:R-BTA-5620971|Reactome:R…
LG06.t1224	087ca646a66b6b09e9fb7dd03b8be3fa	514	ProSiteProfiles	PS50207	Caspase family p10 domain profile.	308	397	20.0667	T	28-01-2024	IPR002138	Peptidase C14, caspase non-catalytic subunit p10	GO:0004197(InterPro)|GO:0006508(InterPro)	Reactome:R-BTA-5620971|Reactome:R-CEL-111465|Reactome:R-CEL-140342|Reactome:R-CEL-2028269|Reactome:R-CEL-264870|Reactome:R-CEL-351906|Reactome:R-CEL-418889|Reactome:R-CEL-5357905|Reactome:R-DME-111465|Reactome:R-DME-111469|Reactome:R-DME-140342|Reactome:R-DME-2028269|Reactome:R-DME-214397|Reactome:R-DME-214399|Reactome:R-DME-214411|Reactome:R-DME-214416|Reactome:R-DME-264870|Reactome:R-DME-351906…
LG06.t1224	087ca646a66b6b09e9fb7dd03b8be3fa	514	MobiDBLite	mobidb-lite	consensus disorder prediction	96	110	-	T	28-01-2024	-	-	-	-
LG06.t1224	087ca646a66b6b09e9fb7dd03b8be3fa	514	PRINTS	PR00376	Interleukin-1B converting enzyme signature	278	296	8.8e-17	T	28-01-2024	IPR015917	Peptidase C14A, caspase catalytic domain	GO:0008234(InterPro)	Reactome:R-BTA-5620971|Reactome:R-CEL-111465|Reactome:R-CEL-140342|Reactome:R-CEL-2028269|Reactome:R-CEL-264870|Reactome:R-CEL-351906|Reactome:R-CEL-418889|Reactome:R-CEL-5357905|Reactome:R-DME-111465|Reactome:R-DME-111469|Reactome:R-DME-140342|Reactome:R-DME-2028269|Reactome:R-DME-214397|Reactome:R-DME-214399|Reactome:R-DME-214411|Reactome:R-DME-214416|Reactome:R-DME-264870|Reactome:R-DME-351906…
LG06.t1224	087ca646a66b6b09e9fb7dd03b8be3fa	514	PRINTS	PR00376	Interleukin-1B converting enzyme signature	196	214	8.8e-17	T	28-01-2024	IPR015917	Peptidase C14A, caspase catalytic domain	GO:0008234(InterPro)	Reactome:R-BTA-5620971|Reactome:R-CEL-111465|Reactome:R-CEL-140342|Reactome:R-CEL-2028269|Reactome:R-CEL-264870|Reactome:R-CEL-351906|Reactome:R-CEL-418889|Reactome:R-CEL-5357905|Reactome:R-DME-111465|Reactome:R-DME-111469|Reactome:R-DME-140342|Reactome:R-DME-2028269|Reactome:R-DME-214397|Reactome:R-DME-214399|Reactome:R-DME-214411|Reactome:R-DME-214416|Reactome:R-DME-264870|Reactome:R-DME-351906…
LG06.t1224	087ca646a66b6b09e9fb7dd03b8be3fa	514	PRINTS	PR00376	Interleukin-1B converting enzyme signature	214	232	8.8e-17	T	28-01-2024	IPR015917	Peptidase C14A, caspase catalytic domain	GO:0008234(InterPro)	Reactome:R-BTA-5620971|Reactome:R-CEL-111465|Reactome:R-CEL-140342|Reactome:R-CEL-2028269|Reactome:R-CEL-264870|Reactome:R-CEL-351906|Reactome:R-CEL-418889|Reactome:R-CEL-5357905|Reactome:R-DME-111465|Reactome:R-DME-111469|Reactome:R-DME-140342|Reactome:R-DME-2028269|Reactome:R-DME-214397|Reactome:R-DME-214399|Reactome:R-DME-214411|Reactome:R-DME-214416|Reactome:R-DME-264870|Reactome:R-DME-351906…
LG06.t1224	087ca646a66b6b09e9fb7dd03b8be3fa	514	PRINTS	PR00376	Interleukin-1B converting enzyme signature	246	254	8.8e-17	T	28-01-2024	IPR015917	Peptidase C14A, caspase catalytic domain	GO:0008234(InterPro)	Reactome:R-BTA-5620971|Reactome:R-CEL-111465|Reactome:R-CEL-140342|Reactome:R-CEL-2028269|Reactome:R-CEL-264870|Reactome:R-CEL-351906|Reactome:R-CEL-418889|Reactome:R-CEL-5357905|Reactome:R-DME-111465|Reactome:R-DME-111469|Reactome:R-DME-140342|Reactome:R-DME-2028269|Reactome:R-DME-214397|Reactome:R-DME-214399|Reactome:R-DME-214411|Reactome:R-DME-214416|Reactome:R-DME-264870|Reactome:R-DME-351906…
LG06.t1224	087ca646a66b6b09e9fb7dd03b8be3fa	514	PRINTS	PR00376	Interleukin-1B converting enzyme signature	330	341	8.8e-17	T	28-01-2024	IPR015917	Peptidase C14A, caspase catalytic domain	GO:0008234(InterPro)	Reactome:R-BTA-5620971|Reactome:R-CEL-111465|Reactome:R-CEL-140342|Reactome:R-CEL-2028269|Reactome:R-CEL-264870|Reactome:R-CEL-351906|Reactome:R-CEL-418889|Reactome:R-CEL-5357905|Reactome:R-DME-111465|Reactome:R-DME-111469|Reactome:R-DME-140342|Reactome:R-DME-2028269|Reactome:R-DME-214397|Reactome:R-DME-214399|Reactome:R-DME-214411|Reactome:R-DME-214416|Reactome:R-DME-264870|Reactome:R-DME-351906…
LG06.t1224	087ca646a66b6b09e9fb7dd03b8be3fa	514	MobiDBLite	mobidb-lite	consensus disorder prediction	65	81	-	T	28-01-2024	-	-	-	-
LG06.t1224	087ca646a66b6b09e9fb7dd03b8be3fa	514	SMART	SM00115	caspase_2	172	397	1.6e-33	T	28-01-2024	IPR015917	Peptidase C14A, caspase catalytic domain	GO:0008234(InterPro)	Reactome:R-BTA-5620971|Reactome:R-CEL-111465|Reactome:R-CEL-140342|Reactome:R-CEL-2028269|Reactome:R-CEL-264870|Reactome:R-CEL-351906|Reactome:R-CEL-418889|Reactome:R-CEL-5357905|Reactome:R-DME-111465|Reactome:R-DME-111469|Reactome:R-DME-140342|Reactome:R-DME-2028269|Reactome:R-DME-214397|Reactome:R-DME-214399|Reactome:R-DME-214411|Reactome:R-DME-214416|Reactome:R-DME-264870|Reactome:R-DME-351906…
LG06.t1224	087ca646a66b6b09e9fb7dd03b8be3fa	514	Gene3D	G3DSA:3.40.50.1460	-	161	398	4.9e-59	T	28-01-2024	-	-	-	-
LG06.t1224	087ca646a66b6b09e9fb7dd03b8be3fa	514	MobiDBLite	mobidb-lite	consensus disorder prediction	1	110	-	T	28-01-2024	-	-	-	-
LG06.t1224	087ca646a66b6b09e9fb7dd03b8be3fa	514	PANTHER	PTHR22576	MUCOSA ASSOCIATED LYMPHOID TISSUE LYMPHOMA TRANSLOCATION PROTEIN 1/PARACASPASE	195	400	1.6e-29	T	28-01-2024	-	-	-	-
LG06.t1224	087ca646a66b6b09e9fb7dd03b8be3fa	514	MobiDBLite	mobidb-lite	consensus disorder prediction	15	54	-	T	28-01-2024	-	-	-	-
LG06.t1224	087ca646a66b6b09e9fb7dd03b8be3fa	514	ProSiteProfiles	PS50208	Caspase family p20 domain profile.	187	297	23.9728	T	28-01-2024	IPR001309	Peptidase C14, p20 domain	GO:0004197(InterPro)|GO:0006508(InterPro)	Reactome:R-BTA-5620971|Reactome:R-CEL-111465|Reactome:R-CEL-140342|Reactome:R-CEL-2028269|Reactome:R-CEL-264870|Reactome:R-CEL-351906|Reactome:R-CEL-418889|Reactome:R-CEL-5357905|Reactome:R-DME-111465|Reactome:R-DME-111469|Reactome:R-DME-140342|Reactome:R-DME-2028269|Reactome:R-DME-214397|Reactome:R-DME-214399|Reactome:R-DME-214411|Reactome:R-DME-214416|Reactome:R-DME-264870|Reactome:R-DME-351906…
LG06.t1224	087ca646a66b6b09e9fb7dd03b8be3fa	514	SUPERFAMILY	SSF52129	Caspase-like	164	395	7.18e-52	T	28-01-2024	IPR029030	Caspase-like domain superfamily	-	Reactome:R-BTA-5620971|Reactome:R-CEL-111465|Reactome:R-CEL-140342|Reactome:R-CEL-2028269|Reactome:R-CEL-264870|Reactome:R-CEL-351906|Reactome:R-CEL-418889|Reactome:R-CEL-5357905|Reactome:R-DME-111465|Reactome:R-DME-111469|Reactome:R-DME-140342|Reactome:R-DME-2028269|Reactome:R-DME-214397|Reactome:R-DME-214399|Reactome:R-DME-214411|Reactome:R-DME-214416|Reactome:R-DME-264870|Reactome:R-DME-351906…
LG06.t1224	087ca646a66b6b09e9fb7dd03b8be3fa	514	Pfam	PF00656	Caspase domain	192	393	1.8e-37	T	28-01-2024	IPR011600	Peptidase C14, caspase domain	GO:0004197(InterPro)|GO:0006508(InterPro)	Reactome:R-BTA-5620971|Reactome:R-CEL-111465|Reactome:R-CEL-140342|Reactome:R-CEL-2028269|Reactome:R-CEL-264870|Reactome:R-CEL-351906|Reactome:R-CEL-418889|Reactome:R-CEL-5357905|Reactome:R-DME-111465|Reactome:R-DME-111469|Reactome:R-DME-140342|Reactome:R-DME-2028269|Reactome:R-DME-214397|Reactome:R-DME-214399|Reactome:R-DME-214411|Reactome:R-DME-214416|Reactome:R-DME-264870|Reactome:R-DME-351906…
LG02.t1165	8d25b39ca896ce8f41a6b00738dd94ed	683	ProSiteProfiles	PS50208	Caspase family p20 domain profile.	126	253	36.124	T	28-01-2024	IPR001309	Peptidase C14, p20 domain	GO:0004197(InterPro)|GO:0006508(InterPro)	Reactome:R-BTA-5620971|Reactome:R-CEL-111465|Reactome:R-CEL-140342|Reactome:R-CEL-2028269|Reactome:R-CEL-264870|Reactome:R-CEL-351906|Reactome:R-CEL-418889|Reactome:R-CEL-5357905|Reactome:R-DME-111465|Reactome:R-DME-111469|Reactome:R-DME-140342|Reactome:R-DME-2028269|Reactome:R-DME-214397|Reactome:R-DME-214399|Reactome:R-DME-214411|Reactome:R-DME-214416|Reactome:R-DME-264870|Reactome:R-DME-351906…
LG02.t1165	8d25b39ca896ce8f41a6b00738dd94ed	683	SUPERFAMILY	SSF52129	Caspase-like	504	663	1.79e-35	T	28-01-2024	IPR029030	Caspase-like domain superfamily	-	Reactome:R-BTA-5620971|Reactome:R-CEL-111465|Reactome:R-CEL-140342|Reactome:R-CEL-2028269|Reactome:R-CEL-264870|Reactome:R-CEL-351906|Reactome:R-CEL-418889|Reactome:R-CEL-5357905|Reactome:R-DME-111465|Reactome:R-DME-111469|Reactome:R-DME-140342|Reactome:R-DME-2028269|Reactome:R-DME-214397|Reactome:R-DME-214399|Reactome:R-DME-214411|Reactome:R-DME-214416|Reactome:R-DME-264870|Reactome:R-DME-351906…
LG02.t1165	8d25b39ca896ce8f41a6b00738dd94ed	683	ProSiteProfiles	PS50208	Caspase family p20 domain profile.	512	643	34.8057	T	28-01-2024	IPR001309	Peptidase C14, p20 domain	GO:0004197(InterPro)|GO:0006508(InterPro)	Reactome:R-BTA-5620971|Reactome:R-CEL-111465|Reactome:R-CEL-140342|Reactome:R-CEL-2028269|Reactome:R-CEL-264870|Reactome:R-CEL-351906|Reactome:R-CEL-418889|Reactome:R-CEL-5357905|Reactome:R-DME-111465|Reactome:R-DME-111469|Reactome:R-DME-140342|Reactome:R-DME-2028269|Reactome:R-DME-214397|Reactome:R-DME-214399|Reactome:R-DME-214411|Reactome:R-DME-214416|Reactome:R-DME-264870|Reactome:R-DME-351906…
LG02.t1165	8d25b39ca896ce8f41a6b00738dd94ed	683	MobiDBLite	mobidb-lite	consensus disorder prediction	1	50	-	T	28-01-2024	-	-	-	-
LG02.t1165	8d25b39ca896ce8f41a6b00738dd94ed	683	Gene3D	G3DSA:3.40.50.1460	-	501	651	2.2e-38	T	28-01-2024	-	-	-	-
LG02.t1165	8d25b39ca896ce8f41a6b00738dd94ed	683	ProSiteProfiles	PS50207	Caspase family p10 domain profile.	289	342	14.4653	T	28-01-2024	IPR002138	Peptidase C14, caspase non-catalytic subunit p10	GO:0004197(InterPro)|GO:0006508(InterPro)	Reactome:R-BTA-5620971|Reactome:R-CEL-111465|Reactome:R-CEL-140342|Reactome:R-CEL-2028269|Reactome:R-CEL-264870|Reactome:R-CEL-351906|Reactome:R-CEL-418889|Reactome:R-CEL-5357905|Reactome:R-DME-111465|Reactome:R-DME-111469|Reactome:R-DME-140342|Reactome:R-DME-2028269|Reactome:R-DME-214397|Reactome:R-DME-214399|Reactome:R-DME-214411|Reactome:R-DME-214416|Reactome:R-DME-264870|Reactome:R-DME-351906…
LG02.t1165	8d25b39ca896ce8f41a6b00738dd94ed	683	Gene3D	G3DSA:3.40.50.1460	-	116	374	2.7e-59	T	28-01-2024	-	-	-	-
LG02.t1165	8d25b39ca896ce8f41a6b00738dd94ed	683	PRINTS	PR00376	Interleukin-1B converting enzyme signature	126	139	2.6e-08	T	28-01-2024	IPR015917	Peptidase C14A, caspase catalytic domain	GO:0008234(InterPro)	Reactome:R-BTA-5620971|Reactome:R-CEL-111465|Reactome:R-CEL-140342|Reactome:R-CEL-2028269|Reactome:R-CEL-264870|Reactome:R-CEL-351906|Reactome:R-CEL-418889|Reactome:R-CEL-5357905|Reactome:R-DME-111465|Reactome:R-DME-111469|Reactome:R-DME-140342|Reactome:R-DME-2028269|Reactome:R-DME-214397|Reactome:R-DME-214399|Reactome:R-DME-214411|Reactome:R-DME-214416|Reactome:R-DME-264870|Reactome:R-DME-351906…
LG02.t1165	8d25b39ca896ce8f41a6b00738dd94ed	683	PRINTS	PR00376	Interleukin-1B converting enzyme signature	304	315	2.6e-08	T	28-01-2024	IPR015917	Peptidase C14A, caspase catalytic domain	GO:0008234(InterPro)	Reactome:R-BTA-5620971|Reactome:R-CEL-111465|Reactome:R-CEL-140342|Reactome:R-CEL-2028269|Reactome:R-CEL-264870|Reactome:R-CEL-351906|Reactome:R-CEL-418889|Reactome:R-CEL-5357905|Reactome:R-DME-111465|Reactome:R-DME-111469|Reactome:R-DME-140342|Reactome:R-DME-2028269|Reactome:R-DME-214397|Reactome:R-DME-214399|Reactome:R-DME-214411|Reactome:R-DME-214416|Reactome:R-DME-264870|Reactome:R-DME-351906…
LG02.t1165	8d25b39ca896ce8f41a6b00738dd94ed	683	PRINTS	PR00376	Interleukin-1B converting enzyme signature	203	211	2.6e-08	T	28-01-2024	IPR015917	Peptidase C14A, caspase catalytic domain	GO:0008234(InterPro)	Reactome:R-BTA-5620971|Reactome:R-CEL-111465|Reactome:R-CEL-140342|Reactome:R-CEL-2028269|Reactome:R-CEL-264870|Reactome:R-CEL-351906|Reactome:R-CEL-418889|Reactome:R-CEL-5357905|Reactome:R-DME-111465|Reactome:R-DME-111469|Reactome:R-DME-140342|Reactome:R-DME-2028269|Reactome:R-DME-214397|Reactome:R-DME-214399|Reactome:R-DME-214411|Reactome:R-DME-214416|Reactome:R-DME-264870|Reactome:R-DME-351906…
LG02.t1165	8d25b39ca896ce8f41a6b00738dd94ed	683	PRINTS	PR00376	Interleukin-1B converting enzyme signature	238	256	2.6e-08	T	28-01-2024	IPR015917	Peptidase C14A, caspase catalytic domain	GO:0008234(InterPro)	Reactome:R-BTA-5620971|Reactome:R-CEL-111465|Reactome:R-CEL-140342|Reactome:R-CEL-2028269|Reactome:R-CEL-264870|Reactome:R-CEL-351906|Reactome:R-CEL-418889|Reactome:R-CEL-5357905|Reactome:R-DME-111465|Reactome:R-DME-111469|Reactome:R-DME-140342|Reactome:R-DME-2028269|Reactome:R-DME-214397|Reactome:R-DME-214399|Reactome:R-DME-214411|Reactome:R-DME-214416|Reactome:R-DME-264870|Reactome:R-DME-351906…
LG02.t1165	8d25b39ca896ce8f41a6b00738dd94ed	683	Pfam	PF00656	Caspase domain	127	346	7.7e-39	T	28-01-2024	IPR011600	Peptidase C14, caspase domain	GO:0004197(InterPro)|GO:0006508(InterPro)	Reactome:R-BTA-5620971|Reactome:R-CEL-111465|Reactome:R-CEL-140342|Reactome:R-CEL-2028269|Reactome:R-CEL-264870|Reactome:R-CEL-351906|Reactome:R-CEL-418889|Reactome:R-CEL-5357905|Reactome:R-DME-111465|Reactome:R-DME-111469|Reactome:R-DME-140342|Reactome:R-DME-2028269|Reactome:R-DME-214397|Reactome:R-DME-214399|Reactome:R-DME-214411|Reactome:R-DME-214416|Reactome:R-DME-264870|Reactome:R-DME-351906…
LG02.t1165	8d25b39ca896ce8f41a6b00738dd94ed	683	Pfam	PF00656	Caspase domain	514	646	3.4e-22	T	28-01-2024	IPR011600	Peptidase C14, caspase domain	GO:0004197(InterPro)|GO:0006508(InterPro)	Reactome:R-BTA-5620971|Reactome:R-CEL-111465|Reactome:R-CEL-140342|Reactome:R-CEL-2028269|Reactome:R-CEL-264870|Reactome:R-CEL-351906|Reactome:R-CEL-418889|Reactome:R-CEL-5357905|Reactome:R-DME-111465|Reactome:R-DME-111469|Reactome:R-DME-140342|Reactome:R-DME-2028269|Reactome:R-DME-214397|Reactome:R-DME-214399|Reactome:R-DME-214411|Reactome:R-DME-214416|Reactome:R-DME-264870|Reactome:R-DME-351906…
LG02.t1165	8d25b39ca896ce8f41a6b00738dd94ed	683	SMART	SM00115	caspase_2	119	372	6.8e-37	T	28-01-2024	IPR015917	Peptidase C14A, caspase catalytic domain	GO:0008234(InterPro)	Reactome:R-BTA-5620971|Reactome:R-CEL-111465|Reactome:R-CEL-140342|Reactome:R-CEL-2028269|Reactome:R-CEL-264870|Reactome:R-CEL-351906|Reactome:R-CEL-418889|Reactome:R-CEL-5357905|Reactome:R-DME-111465|Reactome:R-DME-111469|Reactome:R-DME-140342|Reactome:R-DME-2028269|Reactome:R-DME-214397|Reactome:R-DME-214399|Reactome:R-DME-214411|Reactome:R-DME-214416|Reactome:R-DME-264870|Reactome:R-DME-351906…
LG02.t1165	8d25b39ca896ce8f41a6b00738dd94ed	683	PANTHER	PTHR47901	CASPASE RECRUITMENT DOMAIN-CONTAINING PROTEIN 18	505	647	9.2e-63	T	28-01-2024	-	-	-	-
LG02.t1165	8d25b39ca896ce8f41a6b00738dd94ed	683	MobiDBLite	mobidb-lite	consensus disorder prediction	10	24	-	T	28-01-2024	-	-	-	-
LG02.t1165	8d25b39ca896ce8f41a6b00738dd94ed	683	SUPERFAMILY	SSF52129	Caspase-like	113	365	1.79e-49	T	28-01-2024	IPR029030	Caspase-like domain superfamily	-	Reactome:R-BTA-5620971|Reactome:R-CEL-111465|Reactome:R-CEL-140342|Reactome:R-CEL-2028269|Reactome:R-CEL-264870|Reactome:R-CEL-351906|Reactome:R-CEL-418889|Reactome:R-CEL-5357905|Reactome:R-DME-111465|Reactome:R-DME-111469|Reactome:R-DME-140342|Reactome:R-DME-2028269|Reactome:R-DME-214397|Reactome:R-DME-214399|Reactome:R-DME-214411|Reactome:R-DME-214416|Reactome:R-DME-264870|Reactome:R-DME-351906…
LG13.t723	2da3abe292ecd9ed6ad62b32e8ef2c0c	448	PANTHER	PTHR47901	CASPASE RECRUITMENT DOMAIN-CONTAINING PROTEIN 18	21	436	2.6e-53	T	28-01-2024	-	-	-	-
LG13.t723	2da3abe292ecd9ed6ad62b32e8ef2c0c	448	CDD	cd00032	CASc	151	434	2.37e-71	T	28-01-2024	IPR015917	Peptidase C14A, caspase catalytic domain	GO:0008234(InterPro)	Reactome:R-BTA-5620971|Reactome:R-CEL-111465|Reactome:R-CEL-140342|Reactome:R-CEL-2028269|Reactome:R-CEL-264870|Reactome:R-CEL-351906|Reactome:R-CEL-418889|Reactome:R-CEL-5357905|Reactome:R-DME-111465|Reactome:R-DME-111469|Reactome:R-DME-140342|Reactome:R-DME-2028269|Reactome:R-DME-214397|Reactome:R-DME-214399|Reactome:R-DME-214411|Reactome:R-DME-214416|Reactome:R-DME-264870|Reactome:R-DME-351906…
LG13.t723	2da3abe292ecd9ed6ad62b32e8ef2c0c	448	ProSiteProfiles	PS50209	CARD caspase recruitment domain profile.	1	91	17.2899	T	28-01-2024	IPR001315	CARD domain	GO:0042981(InterPro)	MetaCyc:PWY-7250|MetaCyc:PWY-7511|Reactome:R-BTA-168638|Reactome:R-BTA-202424|Reactome:R-BTA-209543|Reactome:R-BTA-450302|Reactome:R-BTA-450321|Reactome:R-BTA-5620971|Reactome:R-BTA-5689896|Reactome:R-CEL-111465|Reactome:R-CEL-140342|Reactome:R-CEL-2028269|Reactome:R-CEL-264870|Reactome:R-CEL-351906|Reactome:R-CEL-418889|Reactome:R-CEL-5357905|Reactome:R-CFA-168638|Reactome:R-CFA-5357786|Reactome…
LG13.t723	2da3abe292ecd9ed6ad62b32e8ef2c0c	448	SUPERFAMILY	SSF52129	Caspase-like	147	435	1.06e-58	T	28-01-2024	IPR029030	Caspase-like domain superfamily	-	Reactome:R-BTA-5620971|Reactome:R-CEL-111465|Reactome:R-CEL-140342|Reactome:R-CEL-2028269|Reactome:R-CEL-264870|Reactome:R-CEL-351906|Reactome:R-CEL-418889|Reactome:R-CEL-5357905|Reactome:R-DME-111465|Reactome:R-DME-111469|Reactome:R-DME-140342|Reactome:R-DME-2028269|Reactome:R-DME-214397|Reactome:R-DME-214399|Reactome:R-DME-214411|Reactome:R-DME-214416|Reactome:R-DME-264870|Reactome:R-DME-351906…
LG13.t723	2da3abe292ecd9ed6ad62b32e8ef2c0c	448	ProSitePatterns	PS01121	Caspase family histidine active site.	234	248	-	T	28-01-2024	IPR016129	Peptidase family C14A, His active site	-	Reactome:R-BTA-5620971|Reactome:R-CEL-111465|Reactome:R-CEL-140342|Reactome:R-CEL-2028269|Reactome:R-CEL-264870|Reactome:R-CEL-351906|Reactome:R-CEL-418889|Reactome:R-CEL-5357905|Reactome:R-DME-111465|Reactome:R-DME-111469|Reactome:R-DME-352238|Reactome:R-DRE-168638|Reactome:R-GGA-111459|Reactome:R-GGA-111463|Reactome:R-GGA-111464|Reactome:R-GGA-111465|Reactome:R-GGA-111469|Reactome:R-GGA-264870|…
LG13.t723	2da3abe292ecd9ed6ad62b32e8ef2c0c	448	SUPERFAMILY	SSF47986	DEATH domain	1	99	1.55e-19	T	28-01-2024	IPR011029	Death-like domain superfamily	-	MetaCyc:PWY-7250|MetaCyc:PWY-7511|MetaCyc:PWY-7884|Reactome:R-BTA-1257604|Reactome:R-BTA-140534|Reactome:R-BTA-168638|Reactome:R-BTA-202424|Reactome:R-BTA-209543|Reactome:R-BTA-209560|Reactome:R-BTA-2562578|Reactome:R-BTA-3371378|Reactome:R-BTA-450302|Reactome:R-BTA-450321|Reactome:R-BTA-5218900|Reactome:R-BTA-5357786|Reactome:R-BTA-5357905|Reactome:R-BTA-5357956|Reactome:R-BTA-5620971|Reactome:R…
LG13.t723	2da3abe292ecd9ed6ad62b32e8ef2c0c	448	PRINTS	PR00376	Interleukin-1B converting enzyme signature	158	171	7.1e-12	T	28-01-2024	IPR015917	Peptidase C14A, caspase catalytic domain	GO:0008234(InterPro)	Reactome:R-BTA-5620971|Reactome:R-CEL-111465|Reactome:R-CEL-140342|Reactome:R-CEL-2028269|Reactome:R-CEL-264870|Reactome:R-CEL-351906|Reactome:R-CEL-418889|Reactome:R-CEL-5357905|Reactome:R-DME-111465|Reactome:R-DME-111469|Reactome:R-DME-140342|Reactome:R-DME-2028269|Reactome:R-DME-214397|Reactome:R-DME-214399|Reactome:R-DME-214411|Reactome:R-DME-214416|Reactome:R-DME-264870|Reactome:R-DME-351906…
LG13.t723	2da3abe292ecd9ed6ad62b32e8ef2c0c	448	PRINTS	PR00376	Interleukin-1B converting enzyme signature	275	293	7.1e-12	T	28-01-2024	IPR015917	Peptidase C14A, caspase catalytic domain	GO:0008234(InterPro)	Reactome:R-BTA-5620971|Reactome:R-CEL-111465|Reactome:R-CEL-140342|Reactome:R-CEL-2028269|Reactome:R-CEL-264870|Reactome:R-CEL-351906|Reactome:R-CEL-418889|Reactome:R-CEL-5357905|Reactome:R-DME-111465|Reactome:R-DME-111469|Reactome:R-DME-140342|Reactome:R-DME-2028269|Reactome:R-DME-214397|Reactome:R-DME-214399|Reactome:R-DME-214411|Reactome:R-DME-214416|Reactome:R-DME-264870|Reactome:R-DME-351906…
LG13.t723	2da3abe292ecd9ed6ad62b32e8ef2c0c	448	PRINTS	PR00376	Interleukin-1B converting enzyme signature	425	434	7.1e-12	T	28-01-2024	IPR015917	Peptidase C14A, caspase catalytic domain	GO:0008234(InterPro)	Reactome:R-BTA-5620971|Reactome:R-CEL-111465|Reactome:R-CEL-140342|Reactome:R-CEL-2028269|Reactome:R-CEL-264870|Reactome:R-CEL-351906|Reactome:R-CEL-418889|Reactome:R-CEL-5357905|Reactome:R-DME-111465|Reactome:R-DME-111469|Reactome:R-DME-140342|Reactome:R-DME-2028269|Reactome:R-DME-214397|Reactome:R-DME-214399|Reactome:R-DME-214411|Reactome:R-DME-214416|Reactome:R-DME-264870|Reactome:R-DME-351906…
LG13.t723	2da3abe292ecd9ed6ad62b32e8ef2c0c	448	SMART	SM00114	card_3	1	90	4.5e-10	T	28-01-2024	IPR001315	CARD domain	GO:0042981(InterPro)	MetaCyc:PWY-7250|MetaCyc:PWY-7511|Reactome:R-BTA-168638|Reactome:R-BTA-202424|Reactome:R-BTA-209543|Reactome:R-BTA-450302|Reactome:R-BTA-450321|Reactome:R-BTA-5620971|Reactome:R-BTA-5689896|Reactome:R-CEL-111465|Reactome:R-CEL-140342|Reactome:R-CEL-2028269|Reactome:R-CEL-264870|Reactome:R-CEL-351906|Reactome:R-CEL-418889|Reactome:R-CEL-5357905|Reactome:R-CFA-168638|Reactome:R-CFA-5357786|Reactome…
LG13.t723	2da3abe292ecd9ed6ad62b32e8ef2c0c	448	Gene3D	G3DSA:1.10.533.10	Death Domain, Fas	1	99	5.9e-23	T	28-01-2024	IPR011029	Death-like domain superfamily	-	MetaCyc:PWY-7250|MetaCyc:PWY-7511|MetaCyc:PWY-7884|Reactome:R-BTA-1257604|Reactome:R-BTA-140534|Reactome:R-BTA-168638|Reactome:R-BTA-202424|Reactome:R-BTA-209543|Reactome:R-BTA-209560|Reactome:R-BTA-2562578|Reactome:R-BTA-3371378|Reactome:R-BTA-450302|Reactome:R-BTA-450321|Reactome:R-BTA-5218900|Reactome:R-BTA-5357786|Reactome:R-BTA-5357905|Reactome:R-BTA-5357956|Reactome:R-BTA-5620971|Reactome:R…
LG13.t723	2da3abe292ecd9ed6ad62b32e8ef2c0c	448	ProSiteProfiles	PS50207	Caspase family p10 domain profile.	344	435	23.0592	T	28-01-2024	IPR002138	Peptidase C14, caspase non-catalytic subunit p10	GO:0004197(InterPro)|GO:0006508(InterPro)	Reactome:R-BTA-5620971|Reactome:R-CEL-111465|Reactome:R-CEL-140342|Reactome:R-CEL-2028269|Reactome:R-CEL-264870|Reactome:R-CEL-351906|Reactome:R-CEL-418889|Reactome:R-CEL-5357905|Reactome:R-DME-111465|Reactome:R-DME-111469|Reactome:R-DME-140342|Reactome:R-DME-2028269|Reactome:R-DME-214397|Reactome:R-DME-214399|Reactome:R-DME-214411|Reactome:R-DME-214416|Reactome:R-DME-264870|Reactome:R-DME-351906…
LG13.t723	2da3abe292ecd9ed6ad62b32e8ef2c0c	448	PIRSF	PIRSF038001	Caspase_ICE	1	439	4.8e-82	T	28-01-2024	-	-	-	-
LG13.t723	2da3abe292ecd9ed6ad62b32e8ef2c0c	448	ProSiteProfiles	PS50208	Caspase family p20 domain profile.	158	294	40.3082	T	28-01-2024	IPR001309	Peptidase C14, p20 domain	GO:0004197(InterPro)|GO:0006508(InterPro)	Reactome:R-BTA-5620971|Reactome:R-CEL-111465|Reactome:R-CEL-140342|Reactome:R-CEL-2028269|Reactome:R-CEL-264870|Reactome:R-CEL-351906|Reactome:R-CEL-418889|Reactome:R-CEL-5357905|Reactome:R-DME-111465|Reactome:R-DME-111469|Reactome:R-DME-140342|Reactome:R-DME-2028269|Reactome:R-DME-214397|Reactome:R-DME-214399|Reactome:R-DME-214411|Reactome:R-DME-214416|Reactome:R-DME-264870|Reactome:R-DME-351906…
LG13.t723	2da3abe292ecd9ed6ad62b32e8ef2c0c	448	Pfam	PF00619	Caspase recruitment domain	7	88	6.3e-10	T	28-01-2024	IPR001315	CARD domain	GO:0042981(InterPro)	MetaCyc:PWY-7250|MetaCyc:PWY-7511|Reactome:R-BTA-168638|Reactome:R-BTA-202424|Reactome:R-BTA-209543|Reactome:R-BTA-450302|Reactome:R-BTA-450321|Reactome:R-BTA-5620971|Reactome:R-BTA-5689896|Reactome:R-CEL-111465|Reactome:R-CEL-140342|Reactome:R-CEL-2028269|Reactome:R-CEL-264870|Reactome:R-CEL-351906|Reactome:R-CEL-418889|Reactome:R-CEL-5357905|Reactome:R-CFA-168638|Reactome:R-CFA-5357786|Reactome…
LG13.t723	2da3abe292ecd9ed6ad62b32e8ef2c0c	448	CDD	cd01671	CARD	9	88	9.55e-22	T	28-01-2024	-	-	-	-
LG13.t723	2da3abe292ecd9ed6ad62b32e8ef2c0c	448	SMART	SM00115	caspase_2	151	435	6.3e-66	T	28-01-2024	IPR015917	Peptidase C14A, caspase catalytic domain	GO:0008234(InterPro)	Reactome:R-BTA-5620971|Reactome:R-CEL-111465|Reactome:R-CEL-140342|Reactome:R-CEL-2028269|Reactome:R-CEL-264870|Reactome:R-CEL-351906|Reactome:R-CEL-418889|Reactome:R-CEL-5357905|Reactome:R-DME-111465|Reactome:R-DME-111469|Reactome:R-DME-140342|Reactome:R-DME-2028269|Reactome:R-DME-214397|Reactome:R-DME-214399|Reactome:R-DME-214411|Reactome:R-DME-214416|Reactome:R-DME-264870|Reactome:R-DME-351906…
LG13.t723	2da3abe292ecd9ed6ad62b32e8ef2c0c	448	Pfam	PF00656	Caspase domain	159	432	1.9e-43	T	28-01-2024	IPR011600	Peptidase C14, caspase domain	GO:0004197(InterPro)|GO:0006508(InterPro)	Reactome:R-BTA-5620971|Reactome:R-CEL-111465|Reactome:R-CEL-140342|Reactome:R-CEL-2028269|Reactome:R-CEL-264870|Reactome:R-CEL-351906|Reactome:R-CEL-418889|Reactome:R-CEL-5357905|Reactome:R-DME-111465|Reactome:R-DME-111469|Reactome:R-DME-140342|Reactome:R-DME-2028269|Reactome:R-DME-214397|Reactome:R-DME-214399|Reactome:R-DME-214411|Reactome:R-DME-214416|Reactome:R-DME-264870|Reactome:R-DME-351906…
LG13.t723	2da3abe292ecd9ed6ad62b32e8ef2c0c	448	ProSitePatterns	PS01122	Caspase family cysteine active site.	281	292	-	T	28-01-2024	IPR033139	Peptidase family C14A, cysteine active site	-	Reactome:R-BTA-5620971|Reactome:R-CEL-111465|Reactome:R-CEL-140342|Reactome:R-CEL-2028269|Reactome:R-CEL-264870|Reactome:R-CEL-351906|Reactome:R-CEL-418889|Reactome:R-CEL-5357905|Reactome:R-DME-111465|Reactome:R-DME-111469|Reactome:R-DME-352238|Reactome:R-DRE-168638|Reactome:R-GGA-111459|Reactome:R-GGA-111463|Reactome:R-GGA-111464|Reactome:R-GGA-111465|Reactome:R-GGA-111469|Reactome:R-GGA-264870|…
LG13.t723	2da3abe292ecd9ed6ad62b32e8ef2c0c	448	Gene3D	G3DSA:3.40.50.1460	-	143	440	1.1e-72	T	28-01-2024	-	-	-	-
LG02.t2601	0a5fea98090b72da71ba4d9387254a76	342	Pfam	PF00656	Caspase domain	14	297	2.8e-35	T	28-01-2024	IPR011600	Peptidase C14, caspase domain	GO:0004197(InterPro)|GO:0006508(InterPro)	Reactome:R-BTA-5620971|Reactome:R-CEL-111465|Reactome:R-CEL-140342|Reactome:R-CEL-2028269|Reactome:R-CEL-264870|Reactome:R-CEL-351906|Reactome:R-CEL-418889|Reactome:R-CEL-5357905|Reactome:R-DME-111465|Reactome:R-DME-111469|Reactome:R-DME-140342|Reactome:R-DME-2028269|Reactome:R-DME-214397|Reactome:R-DME-214399|Reactome:R-DME-214411|Reactome:R-DME-214416|Reactome:R-DME-264870|Reactome:R-DME-351906…
LG02.t2601	0a5fea98090b72da71ba4d9387254a76	342	SMART	SM00115	caspase_2	6	316	3e-13	T	28-01-2024	IPR015917	Peptidase C14A, caspase catalytic domain	GO:0008234(InterPro)	Reactome:R-BTA-5620971|Reactome:R-CEL-111465|Reactome:R-CEL-140342|Reactome:R-CEL-2028269|Reactome:R-CEL-264870|Reactome:R-CEL-351906|Reactome:R-CEL-418889|Reactome:R-CEL-5357905|Reactome:R-DME-111465|Reactome:R-DME-111469|Reactome:R-DME-140342|Reactome:R-DME-2028269|Reactome:R-DME-214397|Reactome:R-DME-214399|Reactome:R-DME-214411|Reactome:R-DME-214416|Reactome:R-DME-264870|Reactome:R-DME-351906…
LG02.t2601	0a5fea98090b72da71ba4d9387254a76	342	Gene3D	G3DSA:3.40.50.1460	-	1	329	2e-56	T	28-01-2024	-	-	-	-
LG02.t2601	0a5fea98090b72da71ba4d9387254a76	342	ProSiteProfiles	PS50207	Caspase family p10 domain profile.	240	274	10.4368	T	28-01-2024	IPR002138	Peptidase C14, caspase non-catalytic subunit p10	GO:0004197(InterPro)|GO:0006508(InterPro)	Reactome:R-BTA-5620971|Reactome:R-CEL-111465|Reactome:R-CEL-140342|Reactome:R-CEL-2028269|Reactome:R-CEL-264870|Reactome:R-CEL-351906|Reactome:R-CEL-418889|Reactome:R-CEL-5357905|Reactome:R-DME-111465|Reactome:R-DME-111469|Reactome:R-DME-140342|Reactome:R-DME-2028269|Reactome:R-DME-214397|Reactome:R-DME-214399|Reactome:R-DME-214411|Reactome:R-DME-214416|Reactome:R-DME-264870|Reactome:R-DME-351906…
LG02.t2601	0a5fea98090b72da71ba4d9387254a76	342	PANTHER	PTHR10454	CASPASE	7	189	3.6e-27	T	28-01-2024	-	-	GO:0005737(PANTHER)|GO:0006915(PANTHER)|GO:0043525(PANTHER)|GO:0097153(PANTHER)	-
LG02.t2601	0a5fea98090b72da71ba4d9387254a76	342	PRINTS	PR00376	Interleukin-1B converting enzyme signature	86	94	3.7e-17	T	28-01-2024	IPR015917	Peptidase C14A, caspase catalytic domain	GO:0008234(InterPro)	Reactome:R-BTA-5620971|Reactome:R-CEL-111465|Reactome:R-CEL-140342|Reactome:R-CEL-2028269|Reactome:R-CEL-264870|Reactome:R-CEL-351906|Reactome:R-CEL-418889|Reactome:R-CEL-5357905|Reactome:R-DME-111465|Reactome:R-DME-111469|Reactome:R-DME-140342|Reactome:R-DME-2028269|Reactome:R-DME-214397|Reactome:R-DME-214399|Reactome:R-DME-214411|Reactome:R-DME-214416|Reactome:R-DME-264870|Reactome:R-DME-351906…
LG02.t2601	0a5fea98090b72da71ba4d9387254a76	342	PRINTS	PR00376	Interleukin-1B converting enzyme signature	134	152	3.7e-17	T	28-01-2024	IPR015917	Peptidase C14A, caspase catalytic domain	GO:0008234(InterPro)	Reactome:R-BTA-5620971|Reactome:R-CEL-111465|Reactome:R-CEL-140342|Reactome:R-CEL-2028269|Reactome:R-CEL-264870|Reactome:R-CEL-351906|Reactome:R-CEL-418889|Reactome:R-CEL-5357905|Reactome:R-DME-111465|Reactome:R-DME-111469|Reactome:R-DME-140342|Reactome:R-DME-2028269|Reactome:R-DME-214397|Reactome:R-DME-214399|Reactome:R-DME-214411|Reactome:R-DME-214416|Reactome:R-DME-264870|Reactome:R-DME-351906…
LG02.t2601	0a5fea98090b72da71ba4d9387254a76	342	PRINTS	PR00376	Interleukin-1B converting enzyme signature	52	70	3.7e-17	T	28-01-2024	IPR015917	Peptidase C14A, caspase catalytic domain	GO:0008234(InterPro)	Reactome:R-BTA-5620971|Reactome:R-CEL-111465|Reactome:R-CEL-140342|Reactome:R-CEL-2028269|Reactome:R-CEL-264870|Reactome:R-CEL-351906|Reactome:R-CEL-418889|Reactome:R-CEL-5357905|Reactome:R-DME-111465|Reactome:R-DME-111469|Reactome:R-DME-140342|Reactome:R-DME-2028269|Reactome:R-DME-214397|Reactome:R-DME-214399|Reactome:R-DME-214411|Reactome:R-DME-214416|Reactome:R-DME-264870|Reactome:R-DME-351906…
LG02.t2601	0a5fea98090b72da71ba4d9387254a76	342	PRINTS	PR00376	Interleukin-1B converting enzyme signature	13	26	3.7e-17	T	28-01-2024	IPR015917	Peptidase C14A, caspase catalytic domain	GO:0008234(InterPro)	Reactome:R-BTA-5620971|Reactome:R-CEL-111465|Reactome:R-CEL-140342|Reactome:R-CEL-2028269|Reactome:R-CEL-264870|Reactome:R-CEL-351906|Reactome:R-CEL-418889|Reactome:R-CEL-5357905|Reactome:R-DME-111465|Reactome:R-DME-111469|Reactome:R-DME-140342|Reactome:R-DME-2028269|Reactome:R-DME-214397|Reactome:R-DME-214399|Reactome:R-DME-214411|Reactome:R-DME-214416|Reactome:R-DME-264870|Reactome:R-DME-351906…
LG02.t2601	0a5fea98090b72da71ba4d9387254a76	342	PRINTS	PR00376	Interleukin-1B converting enzyme signature	34	52	3.7e-17	T	28-01-2024	IPR015917	Peptidase C14A, caspase catalytic domain	GO:0008234(InterPro)	Reactome:R-BTA-5620971|Reactome:R-CEL-111465|Reactome:R-CEL-140342|Reactome:R-CEL-2028269|Reactome:R-CEL-264870|Reactome:R-CEL-351906|Reactome:R-CEL-418889|Reactome:R-CEL-5357905|Reactome:R-DME-111465|Reactome:R-DME-111469|Reactome:R-DME-140342|Reactome:R-DME-2028269|Reactome:R-DME-214397|Reactome:R-DME-214399|Reactome:R-DME-214411|Reactome:R-DME-214416|Reactome:R-DME-264870|Reactome:R-DME-351906…
LG02.t2601	0a5fea98090b72da71ba4d9387254a76	342	SUPERFAMILY	SSF52129	Caspase-like	4	293	1.83e-46	T	28-01-2024	IPR029030	Caspase-like domain superfamily	-	Reactome:R-BTA-5620971|Reactome:R-CEL-111465|Reactome:R-CEL-140342|Reactome:R-CEL-2028269|Reactome:R-CEL-264870|Reactome:R-CEL-351906|Reactome:R-CEL-418889|Reactome:R-CEL-5357905|Reactome:R-DME-111465|Reactome:R-DME-111469|Reactome:R-DME-140342|Reactome:R-DME-2028269|Reactome:R-DME-214397|Reactome:R-DME-214399|Reactome:R-DME-214411|Reactome:R-DME-214416|Reactome:R-DME-264870|Reactome:R-DME-351906…
LG02.t2601	0a5fea98090b72da71ba4d9387254a76	342	ProSiteProfiles	PS50208	Caspase family p20 domain profile.	13	153	34.309	T	28-01-2024	IPR001309	Peptidase C14, p20 domain	GO:0004197(InterPro)|GO:0006508(InterPro)	Reactome:R-BTA-5620971|Reactome:R-CEL-111465|Reactome:R-CEL-140342|Reactome:R-CEL-2028269|Reactome:R-CEL-264870|Reactome:R-CEL-351906|Reactome:R-CEL-418889|Reactome:R-CEL-5357905|Reactome:R-DME-111465|Reactome:R-DME-111469|Reactome:R-DME-140342|Reactome:R-DME-2028269|Reactome:R-DME-214397|Reactome:R-DME-214399|Reactome:R-DME-214411|Reactome:R-DME-214416|Reactome:R-DME-264870|Reactome:R-DME-351906…
LG06.t3162	37fdd6104c59988c4117b7159ffb08ac	324	MobiDBLite	mobidb-lite	consensus disorder prediction	220	242	-	T	28-01-2024	-	-	-	-
LG06.t3162	37fdd6104c59988c4117b7159ffb08ac	324	Pfam	PF00656	Caspase domain	53	297	9.3e-23	T	28-01-2024	IPR011600	Peptidase C14, caspase domain	GO:0004197(InterPro)|GO:0006508(InterPro)	Reactome:R-BTA-5620971|Reactome:R-CEL-111465|Reactome:R-CEL-140342|Reactome:R-CEL-2028269|Reactome:R-CEL-264870|Reactome:R-CEL-351906|Reactome:R-CEL-418889|Reactome:R-CEL-5357905|Reactome:R-DME-111465|Reactome:R-DME-111469|Reactome:R-DME-140342|Reactome:R-DME-2028269|Reactome:R-DME-214397|Reactome:R-DME-214399|Reactome:R-DME-214411|Reactome:R-DME-214416|Reactome:R-DME-264870|Reactome:R-DME-351906…
LG06.t3162	37fdd6104c59988c4117b7159ffb08ac	324	PANTHER	PTHR47901	CASPASE RECRUITMENT DOMAIN-CONTAINING PROTEIN 18	29	247	3e-16	T	28-01-2024	-	-	-	-
LG06.t3162	37fdd6104c59988c4117b7159ffb08ac	324	ProSiteProfiles	PS50208	Caspase family p20 domain profile.	52	191	20.7248	T	28-01-2024	IPR001309	Peptidase C14, p20 domain	GO:0004197(InterPro)|GO:0006508(InterPro)	Reactome:R-BTA-5620971|Reactome:R-CEL-111465|Reactome:R-CEL-140342|Reactome:R-CEL-2028269|Reactome:R-CEL-264870|Reactome:R-CEL-351906|Reactome:R-CEL-418889|Reactome:R-CEL-5357905|Reactome:R-DME-111465|Reactome:R-DME-111469|Reactome:R-DME-140342|Reactome:R-DME-2028269|Reactome:R-DME-214397|Reactome:R-DME-214399|Reactome:R-DME-214411|Reactome:R-DME-214416|Reactome:R-DME-264870|Reactome:R-DME-351906…
LG06.t3162	37fdd6104c59988c4117b7159ffb08ac	324	SUPERFAMILY	SSF52129	Caspase-like	39	261	1.17e-30	T	28-01-2024	IPR029030	Caspase-like domain superfamily	-	Reactome:R-BTA-5620971|Reactome:R-CEL-111465|Reactome:R-CEL-140342|Reactome:R-CEL-2028269|Reactome:R-CEL-264870|Reactome:R-CEL-351906|Reactome:R-CEL-418889|Reactome:R-CEL-5357905|Reactome:R-DME-111465|Reactome:R-DME-111469|Reactome:R-DME-140342|Reactome:R-DME-2028269|Reactome:R-DME-214397|Reactome:R-DME-214399|Reactome:R-DME-214411|Reactome:R-DME-214416|Reactome:R-DME-264870|Reactome:R-DME-351906…
LG06.t3162	37fdd6104c59988c4117b7159ffb08ac	324	PRINTS	PR00376	Interleukin-1B converting enzyme signature	172	190	7.2e-14	T	28-01-2024	IPR015917	Peptidase C14A, caspase catalytic domain	GO:0008234(InterPro)	Reactome:R-BTA-5620971|Reactome:R-CEL-111465|Reactome:R-CEL-140342|Reactome:R-CEL-2028269|Reactome:R-CEL-264870|Reactome:R-CEL-351906|Reactome:R-CEL-418889|Reactome:R-CEL-5357905|Reactome:R-DME-111465|Reactome:R-DME-111469|Reactome:R-DME-140342|Reactome:R-DME-2028269|Reactome:R-DME-214397|Reactome:R-DME-214399|Reactome:R-DME-214411|Reactome:R-DME-214416|Reactome:R-DME-264870|Reactome:R-DME-351906…
LG06.t3162	37fdd6104c59988c4117b7159ffb08ac	324	PRINTS	PR00376	Interleukin-1B converting enzyme signature	123	131	7.2e-14	T	28-01-2024	IPR015917	Peptidase C14A, caspase catalytic domain	GO:0008234(InterPro)	Reactome:R-BTA-5620971|Reactome:R-CEL-111465|Reactome:R-CEL-140342|Reactome:R-CEL-2028269|Reactome:R-CEL-264870|Reactome:R-CEL-351906|Reactome:R-CEL-418889|Reactome:R-CEL-5357905|Reactome:R-DME-111465|Reactome:R-DME-111469|Reactome:R-DME-140342|Reactome:R-DME-2028269|Reactome:R-DME-214397|Reactome:R-DME-214399|Reactome:R-DME-214411|Reactome:R-DME-214416|Reactome:R-DME-264870|Reactome:R-DME-351906…
LG06.t3162	37fdd6104c59988c4117b7159ffb08ac	324	PRINTS	PR00376	Interleukin-1B converting enzyme signature	89	107	7.2e-14	T	28-01-2024	IPR015917	Peptidase C14A, caspase catalytic domain	GO:0008234(InterPro)	Reactome:R-BTA-5620971|Reactome:R-CEL-111465|Reactome:R-CEL-140342|Reactome:R-CEL-2028269|Reactome:R-CEL-264870|Reactome:R-CEL-351906|Reactome:R-CEL-418889|Reactome:R-CEL-5357905|Reactome:R-DME-111465|Reactome:R-DME-111469|Reactome:R-DME-140342|Reactome:R-DME-2028269|Reactome:R-DME-214397|Reactome:R-DME-214399|Reactome:R-DME-214411|Reactome:R-DME-214416|Reactome:R-DME-264870|Reactome:R-DME-351906…
LG06.t3162	37fdd6104c59988c4117b7159ffb08ac	324	PRINTS	PR00376	Interleukin-1B converting enzyme signature	52	65	7.2e-14	T	28-01-2024	IPR015917	Peptidase C14A, caspase catalytic domain	GO:0008234(InterPro)	Reactome:R-BTA-5620971|Reactome:R-CEL-111465|Reactome:R-CEL-140342|Reactome:R-CEL-2028269|Reactome:R-CEL-264870|Reactome:R-CEL-351906|Reactome:R-CEL-418889|Reactome:R-CEL-5357905|Reactome:R-DME-111465|Reactome:R-DME-111469|Reactome:R-DME-140342|Reactome:R-DME-2028269|Reactome:R-DME-214397|Reactome:R-DME-214399|Reactome:R-DME-214411|Reactome:R-DME-214416|Reactome:R-DME-264870|Reactome:R-DME-351906…
LG06.t3162	37fdd6104c59988c4117b7159ffb08ac	324	Gene3D	G3DSA:3.40.50.1460	-	34	321	1.4e-38	T	28-01-2024	-	-	-	-
LG06.t3162	37fdd6104c59988c4117b7159ffb08ac	324	SMART	SM00115	caspase_2	45	297	1e-08	T	28-01-2024	IPR015917	Peptidase C14A, caspase catalytic domain	GO:0008234(InterPro)	Reactome:R-BTA-5620971|Reactome:R-CEL-111465|Reactome:R-CEL-140342|Reactome:R-CEL-2028269|Reactome:R-CEL-264870|Reactome:R-CEL-351906|Reactome:R-CEL-418889|Reactome:R-CEL-5357905|Reactome:R-DME-111465|Reactome:R-DME-111469|Reactome:R-DME-140342|Reactome:R-DME-2028269|Reactome:R-DME-214397|Reactome:R-DME-214399|Reactome:R-DME-214411|Reactome:R-DME-214416|Reactome:R-DME-264870|Reactome:R-DME-351906…
LG08.t1754	9ce8427120d310e65ab1b140f737bc74	282	Pfam	PF00656	Caspase domain	40	277	9.2e-68	T	28-01-2024	IPR011600	Peptidase C14, caspase domain	GO:0004197(InterPro)|GO:0006508(InterPro)	Reactome:R-BTA-5620971|Reactome:R-CEL-111465|Reactome:R-CEL-140342|Reactome:R-CEL-2028269|Reactome:R-CEL-264870|Reactome:R-CEL-351906|Reactome:R-CEL-418889|Reactome:R-CEL-5357905|Reactome:R-DME-111465|Reactome:R-DME-111469|Reactome:R-DME-140342|Reactome:R-DME-2028269|Reactome:R-DME-214397|Reactome:R-DME-214399|Reactome:R-DME-214411|Reactome:R-DME-214416|Reactome:R-DME-264870|Reactome:R-DME-351906…
LG08.t1754	9ce8427120d310e65ab1b140f737bc74	282	ProSiteProfiles	PS50208	Caspase family p20 domain profile.	39	163	49.7082	T	28-01-2024	IPR001309	Peptidase C14, p20 domain	GO:0004197(InterPro)|GO:0006508(InterPro)	Reactome:R-BTA-5620971|Reactome:R-CEL-111465|Reactome:R-CEL-140342|Reactome:R-CEL-2028269|Reactome:R-CEL-264870|Reactome:R-CEL-351906|Reactome:R-CEL-418889|Reactome:R-CEL-5357905|Reactome:R-DME-111465|Reactome:R-DME-111469|Reactome:R-DME-140342|Reactome:R-DME-2028269|Reactome:R-DME-214397|Reactome:R-DME-214399|Reactome:R-DME-214411|Reactome:R-DME-214416|Reactome:R-DME-264870|Reactome:R-DME-351906…
LG08.t1754	9ce8427120d310e65ab1b140f737bc74	282	ProSitePatterns	PS01122	Caspase family cysteine active site.	150	161	-	T	28-01-2024	IPR033139	Peptidase family C14A, cysteine active site	-	Reactome:R-BTA-5620971|Reactome:R-CEL-111465|Reactome:R-CEL-140342|Reactome:R-CEL-2028269|Reactome:R-CEL-264870|Reactome:R-CEL-351906|Reactome:R-CEL-418889|Reactome:R-CEL-5357905|Reactome:R-DME-111465|Reactome:R-DME-111469|Reactome:R-DME-352238|Reactome:R-DRE-168638|Reactome:R-GGA-111459|Reactome:R-GGA-111463|Reactome:R-GGA-111464|Reactome:R-GGA-111465|Reactome:R-GGA-111469|Reactome:R-GGA-264870|…
LG08.t1754	9ce8427120d310e65ab1b140f737bc74	282	PANTHER	PTHR10454	CASPASE	29	281	4.6e-57	T	28-01-2024	-	-	GO:0005737(PANTHER)|GO:0006915(PANTHER)|GO:0043525(PANTHER)|GO:0097153(PANTHER)	-
LG08.t1754	9ce8427120d310e65ab1b140f737bc74	282	SMART	SM00115	caspase_2	32	280	8.2e-116	T	28-01-2024	IPR015917	Peptidase C14A, caspase catalytic domain	GO:0008234(InterPro)	Reactome:R-BTA-5620971|Reactome:R-CEL-111465|Reactome:R-CEL-140342|Reactome:R-CEL-2028269|Reactome:R-CEL-264870|Reactome:R-CEL-351906|Reactome:R-CEL-418889|Reactome:R-CEL-5357905|Reactome:R-DME-111465|Reactome:R-DME-111469|Reactome:R-DME-140342|Reactome:R-DME-2028269|Reactome:R-DME-214397|Reactome:R-DME-214399|Reactome:R-DME-214411|Reactome:R-DME-214416|Reactome:R-DME-264870|Reactome:R-DME-351906…
LG08.t1754	9ce8427120d310e65ab1b140f737bc74	282	ProSitePatterns	PS01121	Caspase family histidine active site.	104	118	-	T	28-01-2024	IPR016129	Peptidase family C14A, His active site	-	Reactome:R-BTA-5620971|Reactome:R-CEL-111465|Reactome:R-CEL-140342|Reactome:R-CEL-2028269|Reactome:R-CEL-264870|Reactome:R-CEL-351906|Reactome:R-CEL-418889|Reactome:R-CEL-5357905|Reactome:R-DME-111465|Reactome:R-DME-111469|Reactome:R-DME-352238|Reactome:R-DRE-168638|Reactome:R-GGA-111459|Reactome:R-GGA-111463|Reactome:R-GGA-111464|Reactome:R-GGA-111465|Reactome:R-GGA-111469|Reactome:R-GGA-264870|…
LG08.t1754	9ce8427120d310e65ab1b140f737bc74	282	ProSiteProfiles	PS50207	Caspase family p10 domain profile.	186	280	41.0911	T	28-01-2024	IPR002138	Peptidase C14, caspase non-catalytic subunit p10	GO:0004197(InterPro)|GO:0006508(InterPro)	Reactome:R-BTA-5620971|Reactome:R-CEL-111465|Reactome:R-CEL-140342|Reactome:R-CEL-2028269|Reactome:R-CEL-264870|Reactome:R-CEL-351906|Reactome:R-CEL-418889|Reactome:R-CEL-5357905|Reactome:R-DME-111465|Reactome:R-DME-111469|Reactome:R-DME-140342|Reactome:R-DME-2028269|Reactome:R-DME-214397|Reactome:R-DME-214399|Reactome:R-DME-214411|Reactome:R-DME-214416|Reactome:R-DME-264870|Reactome:R-DME-351906…
LG08.t1754	9ce8427120d310e65ab1b140f737bc74	282	CDD	cd00032	CASc	32	278	3.12e-111	T	28-01-2024	IPR015917	Peptidase C14A, caspase catalytic domain	GO:0008234(InterPro)	Reactome:R-BTA-5620971|Reactome:R-CEL-111465|Reactome:R-CEL-140342|Reactome:R-CEL-2028269|Reactome:R-CEL-264870|Reactome:R-CEL-351906|Reactome:R-CEL-418889|Reactome:R-CEL-5357905|Reactome:R-DME-111465|Reactome:R-DME-111469|Reactome:R-DME-140342|Reactome:R-DME-2028269|Reactome:R-DME-214397|Reactome:R-DME-214399|Reactome:R-DME-214411|Reactome:R-DME-214416|Reactome:R-DME-264870|Reactome:R-DME-351906…
LG08.t1754	9ce8427120d310e65ab1b140f737bc74	282	FunFam	G3DSA:3.40.50.1460:FF:000001	Caspase-3 preproprotein	24	281	1.7e-107	T	28-01-2024	-	-	-	-
LG08.t1754	9ce8427120d310e65ab1b140f737bc74	282	SUPERFAMILY	SSF52129	Caspase-like	27	280	1.24e-87	T	28-01-2024	IPR029030	Caspase-like domain superfamily	-	Reactome:R-BTA-5620971|Reactome:R-CEL-111465|Reactome:R-CEL-140342|Reactome:R-CEL-2028269|Reactome:R-CEL-264870|Reactome:R-CEL-351906|Reactome:R-CEL-418889|Reactome:R-CEL-5357905|Reactome:R-DME-111465|Reactome:R-DME-111469|Reactome:R-DME-140342|Reactome:R-DME-2028269|Reactome:R-DME-214397|Reactome:R-DME-214399|Reactome:R-DME-214411|Reactome:R-DME-214416|Reactome:R-DME-264870|Reactome:R-DME-351906…
LG08.t1754	9ce8427120d310e65ab1b140f737bc74	282	PRINTS	PR00376	Interleukin-1B converting enzyme signature	270	279	6e-42	T	28-01-2024	IPR015917	Peptidase C14A, caspase catalytic domain	GO:0008234(InterPro)	Reactome:R-BTA-5620971|Reactome:R-CEL-111465|Reactome:R-CEL-140342|Reactome:R-CEL-2028269|Reactome:R-CEL-264870|Reactome:R-CEL-351906|Reactome:R-CEL-418889|Reactome:R-CEL-5357905|Reactome:R-DME-111465|Reactome:R-DME-111469|Reactome:R-DME-140342|Reactome:R-DME-2028269|Reactome:R-DME-214397|Reactome:R-DME-214399|Reactome:R-DME-214411|Reactome:R-DME-214416|Reactome:R-DME-264870|Reactome:R-DME-351906…
LG08.t1754	9ce8427120d310e65ab1b140f737bc74	282	PRINTS	PR00376	Interleukin-1B converting enzyme signature	144	162	6e-42	T	28-01-2024	IPR015917	Peptidase C14A, caspase catalytic domain	GO:0008234(InterPro)	Reactome:R-BTA-5620971|Reactome:R-CEL-111465|Reactome:R-CEL-140342|Reactome:R-CEL-2028269|Reactome:R-CEL-264870|Reactome:R-CEL-351906|Reactome:R-CEL-418889|Reactome:R-CEL-5357905|Reactome:R-DME-111465|Reactome:R-DME-111469|Reactome:R-DME-140342|Reactome:R-DME-2028269|Reactome:R-DME-214397|Reactome:R-DME-214399|Reactome:R-DME-214411|Reactome:R-DME-214416|Reactome:R-DME-264870|Reactome:R-DME-351906…
LG08.t1754	9ce8427120d310e65ab1b140f737bc74	282	PRINTS	PR00376	Interleukin-1B converting enzyme signature	78	96	6e-42	T	28-01-2024	IPR015917	Peptidase C14A, caspase catalytic domain	GO:0008234(InterPro)	Reactome:R-BTA-5620971|Reactome:R-CEL-111465|Reactome:R-CEL-140342|Reactome:R-CEL-2028269|Reactome:R-CEL-264870|Reactome:R-CEL-351906|Reactome:R-CEL-418889|Reactome:R-CEL-5357905|Reactome:R-DME-111465|Reactome:R-DME-111469|Reactome:R-DME-140342|Reactome:R-DME-2028269|Reactome:R-DME-214397|Reactome:R-DME-214399|Reactome:R-DME-214411|Reactome:R-DME-214416|Reactome:R-DME-264870|Reactome:R-DME-351906…
LG08.t1754	9ce8427120d310e65ab1b140f737bc74	282	PRINTS	PR00376	Interleukin-1B converting enzyme signature	39	52	6e-42	T	28-01-2024	IPR015917	Peptidase C14A, caspase catalytic domain	GO:0008234(InterPro)	Reactome:R-BTA-5620971|Reactome:R-CEL-111465|Reactome:R-CEL-140342|Reactome:R-CEL-2028269|Reactome:R-CEL-264870|Reactome:R-CEL-351906|Reactome:R-CEL-418889|Reactome:R-CEL-5357905|Reactome:R-DME-111465|Reactome:R-DME-111469|Reactome:R-DME-140342|Reactome:R-DME-2028269|Reactome:R-DME-214397|Reactome:R-DME-214399|Reactome:R-DME-214411|Reactome:R-DME-214416|Reactome:R-DME-264870|Reactome:R-DME-351906…
LG08.t1754	9ce8427120d310e65ab1b140f737bc74	282	PRINTS	PR00376	Interleukin-1B converting enzyme signature	60	78	6e-42	T	28-01-2024	IPR015917	Peptidase C14A, caspase catalytic domain	GO:0008234(InterPro)	Reactome:R-BTA-5620971|Reactome:R-CEL-111465|Reactome:R-CEL-140342|Reactome:R-CEL-2028269|Reactome:R-CEL-264870|Reactome:R-CEL-351906|Reactome:R-CEL-418889|Reactome:R-CEL-5357905|Reactome:R-DME-111465|Reactome:R-DME-111469|Reactome:R-DME-140342|Reactome:R-DME-2028269|Reactome:R-DME-214397|Reactome:R-DME-214399|Reactome:R-DME-214411|Reactome:R-DME-214416|Reactome:R-DME-264870|Reactome:R-DME-351906…
LG08.t1754	9ce8427120d310e65ab1b140f737bc74	282	PRINTS	PR00376	Interleukin-1B converting enzyme signature	110	118	6e-42	T	28-01-2024	IPR015917	Peptidase C14A, caspase catalytic domain	GO:0008234(InterPro)	Reactome:R-BTA-5620971|Reactome:R-CEL-111465|Reactome:R-CEL-140342|Reactome:R-CEL-2028269|Reactome:R-CEL-264870|Reactome:R-CEL-351906|Reactome:R-CEL-418889|Reactome:R-CEL-5357905|Reactome:R-DME-111465|Reactome:R-DME-111469|Reactome:R-DME-140342|Reactome:R-DME-2028269|Reactome:R-DME-214397|Reactome:R-DME-214399|Reactome:R-DME-214411|Reactome:R-DME-214416|Reactome:R-DME-264870|Reactome:R-DME-351906…
LG08.t1754	9ce8427120d310e65ab1b140f737bc74	282	PRINTS	PR00376	Interleukin-1B converting enzyme signature	208	219	6e-42	T	28-01-2024	IPR015917	Peptidase C14A, caspase catalytic domain	GO:0008234(InterPro)	Reactome:R-BTA-5620971|Reactome:R-CEL-111465|Reactome:R-CEL-140342|Reactome:R-CEL-2028269|Reactome:R-CEL-264870|Reactome:R-CEL-351906|Reactome:R-CEL-418889|Reactome:R-CEL-5357905|Reactome:R-DME-111465|Reactome:R-DME-111469|Reactome:R-DME-140342|Reactome:R-DME-2028269|Reactome:R-DME-214397|Reactome:R-DME-214399|Reactome:R-DME-214411|Reactome:R-DME-214416|Reactome:R-DME-264870|Reactome:R-DME-351906…
LG08.t1754	9ce8427120d310e65ab1b140f737bc74	282	Gene3D	G3DSA:3.40.50.1460	-	15	282	1.2e-97	T	28-01-2024	-	-	-	-
LG02.t608	154bac8d2e4ef42fa4e2543b370258a7	425	PIRSF	PIRSF038001	Caspase_ICE	1	408	1.2e-84	T	28-01-2024	-	-	-	-
LG02.t608	154bac8d2e4ef42fa4e2543b370258a7	425	SMART	SM00114	card_3	1	90	2.4e-09	T	28-01-2024	IPR001315	CARD domain	GO:0042981(InterPro)	MetaCyc:PWY-7250|MetaCyc:PWY-7511|Reactome:R-BTA-168638|Reactome:R-BTA-202424|Reactome:R-BTA-209543|Reactome:R-BTA-450302|Reactome:R-BTA-450321|Reactome:R-BTA-5620971|Reactome:R-BTA-5689896|Reactome:R-CEL-111465|Reactome:R-CEL-140342|Reactome:R-CEL-2028269|Reactome:R-CEL-264870|Reactome:R-CEL-351906|Reactome:R-CEL-418889|Reactome:R-CEL-5357905|Reactome:R-CFA-168638|Reactome:R-CFA-5357786|Reactome…
LG02.t608	154bac8d2e4ef42fa4e2543b370258a7	425	CDD	cd00032	CASc	142	380	9.81e-68	T	28-01-2024	IPR015917	Peptidase C14A, caspase catalytic domain	GO:0008234(InterPro)	Reactome:R-BTA-5620971|Reactome:R-CEL-111465|Reactome:R-CEL-140342|Reactome:R-CEL-2028269|Reactome:R-CEL-264870|Reactome:R-CEL-351906|Reactome:R-CEL-418889|Reactome:R-CEL-5357905|Reactome:R-DME-111465|Reactome:R-DME-111469|Reactome:R-DME-140342|Reactome:R-DME-2028269|Reactome:R-DME-214397|Reactome:R-DME-214399|Reactome:R-DME-214411|Reactome:R-DME-214416|Reactome:R-DME-264870|Reactome:R-DME-351906…
LG02.t608	154bac8d2e4ef42fa4e2543b370258a7	425	Pfam	PF00656	Caspase domain	150	381	2.2e-44	T	28-01-2024	IPR011600	Peptidase C14, caspase domain	GO:0004197(InterPro)|GO:0006508(InterPro)	Reactome:R-BTA-5620971|Reactome:R-CEL-111465|Reactome:R-CEL-140342|Reactome:R-CEL-2028269|Reactome:R-CEL-264870|Reactome:R-CEL-351906|Reactome:R-CEL-418889|Reactome:R-CEL-5357905|Reactome:R-DME-111465|Reactome:R-DME-111469|Reactome:R-DME-140342|Reactome:R-DME-2028269|Reactome:R-DME-214397|Reactome:R-DME-214399|Reactome:R-DME-214411|Reactome:R-DME-214416|Reactome:R-DME-264870|Reactome:R-DME-351906…
LG02.t608	154bac8d2e4ef42fa4e2543b370258a7	425	SUPERFAMILY	SSF47986	DEATH domain	5	107	6.12e-15	T	28-01-2024	IPR011029	Death-like domain superfamily	-	MetaCyc:PWY-7250|MetaCyc:PWY-7511|MetaCyc:PWY-7884|Reactome:R-BTA-1257604|Reactome:R-BTA-140534|Reactome:R-BTA-168638|Reactome:R-BTA-202424|Reactome:R-BTA-209543|Reactome:R-BTA-209560|Reactome:R-BTA-2562578|Reactome:R-BTA-3371378|Reactome:R-BTA-450302|Reactome:R-BTA-450321|Reactome:R-BTA-5218900|Reactome:R-BTA-5357786|Reactome:R-BTA-5357905|Reactome:R-BTA-5357956|Reactome:R-BTA-5620971|Reactome:R…
LG02.t608	154bac8d2e4ef42fa4e2543b370258a7	425	ProSiteProfiles	PS50208	Caspase family p20 domain profile.	149	274	42.0086	T	28-01-2024	IPR001309	Peptidase C14, p20 domain	GO:0004197(InterPro)|GO:0006508(InterPro)	Reactome:R-BTA-5620971|Reactome:R-CEL-111465|Reactome:R-CEL-140342|Reactome:R-CEL-2028269|Reactome:R-CEL-264870|Reactome:R-CEL-351906|Reactome:R-CEL-418889|Reactome:R-CEL-5357905|Reactome:R-DME-111465|Reactome:R-DME-111469|Reactome:R-DME-140342|Reactome:R-DME-2028269|Reactome:R-DME-214397|Reactome:R-DME-214399|Reactome:R-DME-214411|Reactome:R-DME-214416|Reactome:R-DME-264870|Reactome:R-DME-351906…
LG02.t608	154bac8d2e4ef42fa4e2543b370258a7	425	Gene3D	G3DSA:1.10.533.10	Death Domain, Fas	1	100	3.2e-15	T	28-01-2024	IPR011029	Death-like domain superfamily	-	MetaCyc:PWY-7250|MetaCyc:PWY-7511|MetaCyc:PWY-7884|Reactome:R-BTA-1257604|Reactome:R-BTA-140534|Reactome:R-BTA-168638|Reactome:R-BTA-202424|Reactome:R-BTA-209543|Reactome:R-BTA-209560|Reactome:R-BTA-2562578|Reactome:R-BTA-3371378|Reactome:R-BTA-450302|Reactome:R-BTA-450321|Reactome:R-BTA-5218900|Reactome:R-BTA-5357786|Reactome:R-BTA-5357905|Reactome:R-BTA-5357956|Reactome:R-BTA-5620971|Reactome:R…
LG02.t608	154bac8d2e4ef42fa4e2543b370258a7	425	PRINTS	PR00376	Interleukin-1B converting enzyme signature	169	187	1.2e-24	T	28-01-2024	IPR015917	Peptidase C14A, caspase catalytic domain	GO:0008234(InterPro)	Reactome:R-BTA-5620971|Reactome:R-CEL-111465|Reactome:R-CEL-140342|Reactome:R-CEL-2028269|Reactome:R-CEL-264870|Reactome:R-CEL-351906|Reactome:R-CEL-418889|Reactome:R-CEL-5357905|Reactome:R-DME-111465|Reactome:R-DME-111469|Reactome:R-DME-140342|Reactome:R-DME-2028269|Reactome:R-DME-214397|Reactome:R-DME-214399|Reactome:R-DME-214411|Reactome:R-DME-214416|Reactome:R-DME-264870|Reactome:R-DME-351906…
LG02.t608	154bac8d2e4ef42fa4e2543b370258a7	425	PRINTS	PR00376	Interleukin-1B converting enzyme signature	149	162	1.2e-24	T	28-01-2024	IPR015917	Peptidase C14A, caspase catalytic domain	GO:0008234(InterPro)	Reactome:R-BTA-5620971|Reactome:R-CEL-111465|Reactome:R-CEL-140342|Reactome:R-CEL-2028269|Reactome:R-CEL-264870|Reactome:R-CEL-351906|Reactome:R-CEL-418889|Reactome:R-CEL-5357905|Reactome:R-DME-111465|Reactome:R-DME-111469|Reactome:R-DME-140342|Reactome:R-DME-2028269|Reactome:R-DME-214397|Reactome:R-DME-214399|Reactome:R-DME-214411|Reactome:R-DME-214416|Reactome:R-DME-264870|Reactome:R-DME-351906…
LG02.t608	154bac8d2e4ef42fa4e2543b370258a7	425	PRINTS	PR00376	Interleukin-1B converting enzyme signature	255	273	1.2e-24	T	28-01-2024	IPR015917	Peptidase C14A, caspase catalytic domain	GO:0008234(InterPro)	Reactome:R-BTA-5620971|Reactome:R-CEL-111465|Reactome:R-CEL-140342|Reactome:R-CEL-2028269|Reactome:R-CEL-264870|Reactome:R-CEL-351906|Reactome:R-CEL-418889|Reactome:R-CEL-5357905|Reactome:R-DME-111465|Reactome:R-DME-111469|Reactome:R-DME-140342|Reactome:R-DME-2028269|Reactome:R-DME-214397|Reactome:R-DME-214399|Reactome:R-DME-214411|Reactome:R-DME-214416|Reactome:R-DME-264870|Reactome:R-DME-351906…
LG02.t608	154bac8d2e4ef42fa4e2543b370258a7	425	PRINTS	PR00376	Interleukin-1B converting enzyme signature	187	205	1.2e-24	T	28-01-2024	IPR015917	Peptidase C14A, caspase catalytic domain	GO:0008234(InterPro)	Reactome:R-BTA-5620971|Reactome:R-CEL-111465|Reactome:R-CEL-140342|Reactome:R-CEL-2028269|Reactome:R-CEL-264870|Reactome:R-CEL-351906|Reactome:R-CEL-418889|Reactome:R-CEL-5357905|Reactome:R-DME-111465|Reactome:R-DME-111469|Reactome:R-DME-140342|Reactome:R-DME-2028269|Reactome:R-DME-214397|Reactome:R-DME-214399|Reactome:R-DME-214411|Reactome:R-DME-214416|Reactome:R-DME-264870|Reactome:R-DME-351906…
LG02.t608	154bac8d2e4ef42fa4e2543b370258a7	425	PRINTS	PR00376	Interleukin-1B converting enzyme signature	220	228	1.2e-24	T	28-01-2024	IPR015917	Peptidase C14A, caspase catalytic domain	GO:0008234(InterPro)	Reactome:R-BTA-5620971|Reactome:R-CEL-111465|Reactome:R-CEL-140342|Reactome:R-CEL-2028269|Reactome:R-CEL-264870|Reactome:R-CEL-351906|Reactome:R-CEL-418889|Reactome:R-CEL-5357905|Reactome:R-DME-111465|Reactome:R-DME-111469|Reactome:R-DME-140342|Reactome:R-DME-2028269|Reactome:R-DME-214397|Reactome:R-DME-214399|Reactome:R-DME-214411|Reactome:R-DME-214416|Reactome:R-DME-264870|Reactome:R-DME-351906…
LG02.t608	154bac8d2e4ef42fa4e2543b370258a7	425	PRINTS	PR00376	Interleukin-1B converting enzyme signature	340	351	1.2e-24	T	28-01-2024	IPR015917	Peptidase C14A, caspase catalytic domain	GO:0008234(InterPro)	Reactome:R-BTA-5620971|Reactome:R-CEL-111465|Reactome:R-CEL-140342|Reactome:R-CEL-2028269|Reactome:R-CEL-264870|Reactome:R-CEL-351906|Reactome:R-CEL-418889|Reactome:R-CEL-5357905|Reactome:R-DME-111465|Reactome:R-DME-111469|Reactome:R-DME-140342|Reactome:R-DME-2028269|Reactome:R-DME-214397|Reactome:R-DME-214399|Reactome:R-DME-214411|Reactome:R-DME-214416|Reactome:R-DME-264870|Reactome:R-DME-351906…
LG02.t608	154bac8d2e4ef42fa4e2543b370258a7	425	SMART	SM00115	caspase_2	142	401	3.2e-54	T	28-01-2024	IPR015917	Peptidase C14A, caspase catalytic domain	GO:0008234(InterPro)	Reactome:R-BTA-5620971|Reactome:R-CEL-111465|Reactome:R-CEL-140342|Reactome:R-CEL-2028269|Reactome:R-CEL-264870|Reactome:R-CEL-351906|Reactome:R-CEL-418889|Reactome:R-CEL-5357905|Reactome:R-DME-111465|Reactome:R-DME-111469|Reactome:R-DME-140342|Reactome:R-DME-2028269|Reactome:R-DME-214397|Reactome:R-DME-214399|Reactome:R-DME-214411|Reactome:R-DME-214416|Reactome:R-DME-264870|Reactome:R-DME-351906…
LG02.t608	154bac8d2e4ef42fa4e2543b370258a7	425	PANTHER	PTHR47901	CASPASE RECRUITMENT DOMAIN-CONTAINING PROTEIN 18	1	381	2.3e-57	T	28-01-2024	-	-	-	-
LG02.t608	154bac8d2e4ef42fa4e2543b370258a7	425	SUPERFAMILY	SSF52129	Caspase-like	140	381	3.89e-60	T	28-01-2024	IPR029030	Caspase-like domain superfamily	-	Reactome:R-BTA-5620971|Reactome:R-CEL-111465|Reactome:R-CEL-140342|Reactome:R-CEL-2028269|Reactome:R-CEL-264870|Reactome:R-CEL-351906|Reactome:R-CEL-418889|Reactome:R-CEL-5357905|Reactome:R-DME-111465|Reactome:R-DME-111469|Reactome:R-DME-140342|Reactome:R-DME-2028269|Reactome:R-DME-214397|Reactome:R-DME-214399|Reactome:R-DME-214411|Reactome:R-DME-214416|Reactome:R-DME-264870|Reactome:R-DME-351906…
LG02.t608	154bac8d2e4ef42fa4e2543b370258a7	425	Gene3D	G3DSA:3.40.50.1460	-	134	401	7.4e-70	T	28-01-2024	-	-	-	-
LG02.t608	154bac8d2e4ef42fa4e2543b370258a7	425	Pfam	PF00619	Caspase recruitment domain	7	89	1.5e-08	T	28-01-2024	IPR001315	CARD domain	GO:0042981(InterPro)	MetaCyc:PWY-7250|MetaCyc:PWY-7511|Reactome:R-BTA-168638|Reactome:R-BTA-202424|Reactome:R-BTA-209543|Reactome:R-BTA-450302|Reactome:R-BTA-450321|Reactome:R-BTA-5620971|Reactome:R-BTA-5689896|Reactome:R-CEL-111465|Reactome:R-CEL-140342|Reactome:R-CEL-2028269|Reactome:R-CEL-264870|Reactome:R-CEL-351906|Reactome:R-CEL-418889|Reactome:R-CEL-5357905|Reactome:R-CFA-168638|Reactome:R-CFA-5357786|Reactome…
LG02.t608	154bac8d2e4ef42fa4e2543b370258a7	425	CDD	cd01671	CARD	9	88	8.75e-15	T	28-01-2024	-	-	-	-
LG02.t608	154bac8d2e4ef42fa4e2543b370258a7	425	ProSiteProfiles	PS50207	Caspase family p10 domain profile.	318	381	19.0116	T	28-01-2024	IPR002138	Peptidase C14, caspase non-catalytic subunit p10	GO:0004197(InterPro)|GO:0006508(InterPro)	Reactome:R-BTA-5620971|Reactome:R-CEL-111465|Reactome:R-CEL-140342|Reactome:R-CEL-2028269|Reactome:R-CEL-264870|Reactome:R-CEL-351906|Reactome:R-CEL-418889|Reactome:R-CEL-5357905|Reactome:R-DME-111465|Reactome:R-DME-111469|Reactome:R-DME-140342|Reactome:R-DME-2028269|Reactome:R-DME-214397|Reactome:R-DME-214399|Reactome:R-DME-214411|Reactome:R-DME-214416|Reactome:R-DME-264870|Reactome:R-DME-351906…
LG02.t608	154bac8d2e4ef42fa4e2543b370258a7	425	ProSiteProfiles	PS50209	CARD caspase recruitment domain profile.	1	91	14.7634	T	28-01-2024	IPR001315	CARD domain	GO:0042981(InterPro)	MetaCyc:PWY-7250|MetaCyc:PWY-7511|Reactome:R-BTA-168638|Reactome:R-BTA-202424|Reactome:R-BTA-209543|Reactome:R-BTA-450302|Reactome:R-BTA-450321|Reactome:R-BTA-5620971|Reactome:R-BTA-5689896|Reactome:R-CEL-111465|Reactome:R-CEL-140342|Reactome:R-CEL-2028269|Reactome:R-CEL-264870|Reactome:R-CEL-351906|Reactome:R-CEL-418889|Reactome:R-CEL-5357905|Reactome:R-CFA-168638|Reactome:R-CFA-5357786|Reactome…
LG02.t2876	0dff5d9c74058083e36370c62af396b6	366	Gene3D	G3DSA:3.40.50.1460	-	135	366	6.9e-48	T	28-01-2024	-	-	-	-
LG02.t2876	0dff5d9c74058083e36370c62af396b6	366	MobiDBLite	mobidb-lite	consensus disorder prediction	112	136	-	T	28-01-2024	-	-	-	-
LG02.t2876	0dff5d9c74058083e36370c62af396b6	366	ProSiteProfiles	PS50208	Caspase family p20 domain profile.	247	263	11.6687	T	28-01-2024	IPR001309	Peptidase C14, p20 domain	GO:0004197(InterPro)|GO:0006508(InterPro)	Reactome:R-BTA-5620971|Reactome:R-CEL-111465|Reactome:R-CEL-140342|Reactome:R-CEL-2028269|Reactome:R-CEL-264870|Reactome:R-CEL-351906|Reactome:R-CEL-418889|Reactome:R-CEL-5357905|Reactome:R-DME-111465|Reactome:R-DME-111469|Reactome:R-DME-140342|Reactome:R-DME-2028269|Reactome:R-DME-214397|Reactome:R-DME-214399|Reactome:R-DME-214411|Reactome:R-DME-214416|Reactome:R-DME-264870|Reactome:R-DME-351906…
LG02.t2876	0dff5d9c74058083e36370c62af396b6	366	PRINTS	PR00376	Interleukin-1B converting enzyme signature	300	311	6.9e-08	T	28-01-2024	IPR015917	Peptidase C14A, caspase catalytic domain	GO:0008234(InterPro)	Reactome:R-BTA-5620971|Reactome:R-CEL-111465|Reactome:R-CEL-140342|Reactome:R-CEL-2028269|Reactome:R-CEL-264870|Reactome:R-CEL-351906|Reactome:R-CEL-418889|Reactome:R-CEL-5357905|Reactome:R-DME-111465|Reactome:R-DME-111469|Reactome:R-DME-140342|Reactome:R-DME-2028269|Reactome:R-DME-214397|Reactome:R-DME-214399|Reactome:R-DME-214411|Reactome:R-DME-214416|Reactome:R-DME-264870|Reactome:R-DME-351906…
LG02.t2876	0dff5d9c74058083e36370c62af396b6	366	PRINTS	PR00376	Interleukin-1B converting enzyme signature	357	366	6.9e-08	T	28-01-2024	IPR015917	Peptidase C14A, caspase catalytic domain	GO:0008234(InterPro)	Reactome:R-BTA-5620971|Reactome:R-CEL-111465|Reactome:R-CEL-140342|Reactome:R-CEL-2028269|Reactome:R-CEL-264870|Reactome:R-CEL-351906|Reactome:R-CEL-418889|Reactome:R-CEL-5357905|Reactome:R-DME-111465|Reactome:R-DME-111469|Reactome:R-DME-140342|Reactome:R-DME-2028269|Reactome:R-DME-214397|Reactome:R-DME-214399|Reactome:R-DME-214411|Reactome:R-DME-214416|Reactome:R-DME-264870|Reactome:R-DME-351906…
LG02.t2876	0dff5d9c74058083e36370c62af396b6	366	PRINTS	PR00376	Interleukin-1B converting enzyme signature	244	262	6.9e-08	T	28-01-2024	IPR015917	Peptidase C14A, caspase catalytic domain	GO:0008234(InterPro)	Reactome:R-BTA-5620971|Reactome:R-CEL-111465|Reactome:R-CEL-140342|Reactome:R-CEL-2028269|Reactome:R-CEL-264870|Reactome:R-CEL-351906|Reactome:R-CEL-418889|Reactome:R-CEL-5357905|Reactome:R-DME-111465|Reactome:R-DME-111469|Reactome:R-DME-140342|Reactome:R-DME-2028269|Reactome:R-DME-214397|Reactome:R-DME-214399|Reactome:R-DME-214411|Reactome:R-DME-214416|Reactome:R-DME-264870|Reactome:R-DME-351906…
LG02.t2876	0dff5d9c74058083e36370c62af396b6	366	PRINTS	PR00376	Interleukin-1B converting enzyme signature	166	184	6.9e-08	T	28-01-2024	IPR015917	Peptidase C14A, caspase catalytic domain	GO:0008234(InterPro)	Reactome:R-BTA-5620971|Reactome:R-CEL-111465|Reactome:R-CEL-140342|Reactome:R-CEL-2028269|Reactome:R-CEL-264870|Reactome:R-CEL-351906|Reactome:R-CEL-418889|Reactome:R-CEL-5357905|Reactome:R-DME-111465|Reactome:R-DME-111469|Reactome:R-DME-140342|Reactome:R-DME-2028269|Reactome:R-DME-214397|Reactome:R-DME-214399|Reactome:R-DME-214411|Reactome:R-DME-214416|Reactome:R-DME-264870|Reactome:R-DME-351906…
LG02.t2876	0dff5d9c74058083e36370c62af396b6	366	Gene3D	G3DSA:1.10.533.10	Death Domain, Fas	17	98	1e-06	T	28-01-2024	IPR011029	Death-like domain superfamily	-	MetaCyc:PWY-7250|MetaCyc:PWY-7511|MetaCyc:PWY-7884|Reactome:R-BTA-1257604|Reactome:R-BTA-140534|Reactome:R-BTA-168638|Reactome:R-BTA-202424|Reactome:R-BTA-209543|Reactome:R-BTA-209560|Reactome:R-BTA-2562578|Reactome:R-BTA-3371378|Reactome:R-BTA-450302|Reactome:R-BTA-450321|Reactome:R-BTA-5218900|Reactome:R-BTA-5357786|Reactome:R-BTA-5357905|Reactome:R-BTA-5357956|Reactome:R-BTA-5620971|Reactome:R…
LG02.t2876	0dff5d9c74058083e36370c62af396b6	366	ProSiteProfiles	PS50207	Caspase family p10 domain profile.	276	366	17.1892	T	28-01-2024	IPR002138	Peptidase C14, caspase non-catalytic subunit p10	GO:0004197(InterPro)|GO:0006508(InterPro)	Reactome:R-BTA-5620971|Reactome:R-CEL-111465|Reactome:R-CEL-140342|Reactome:R-CEL-2028269|Reactome:R-CEL-264870|Reactome:R-CEL-351906|Reactome:R-CEL-418889|Reactome:R-CEL-5357905|Reactome:R-DME-111465|Reactome:R-DME-111469|Reactome:R-DME-140342|Reactome:R-DME-2028269|Reactome:R-DME-214397|Reactome:R-DME-214399|Reactome:R-DME-214411|Reactome:R-DME-214416|Reactome:R-DME-264870|Reactome:R-DME-351906…
LG02.t2876	0dff5d9c74058083e36370c62af396b6	366	Pfam	PF00656	Caspase domain	159	364	1.2e-27	T	28-01-2024	IPR011600	Peptidase C14, caspase domain	GO:0004197(InterPro)|GO:0006508(InterPro)	Reactome:R-BTA-5620971|Reactome:R-CEL-111465|Reactome:R-CEL-140342|Reactome:R-CEL-2028269|Reactome:R-CEL-264870|Reactome:R-CEL-351906|Reactome:R-CEL-418889|Reactome:R-CEL-5357905|Reactome:R-DME-111465|Reactome:R-DME-111469|Reactome:R-DME-140342|Reactome:R-DME-2028269|Reactome:R-DME-214397|Reactome:R-DME-214399|Reactome:R-DME-214411|Reactome:R-DME-214416|Reactome:R-DME-264870|Reactome:R-DME-351906…
LG02.t2876	0dff5d9c74058083e36370c62af396b6	366	SUPERFAMILY	SSF52129	Caspase-like	149	365	1.27e-42	T	28-01-2024	IPR029030	Caspase-like domain superfamily	-	Reactome:R-BTA-5620971|Reactome:R-CEL-111465|Reactome:R-CEL-140342|Reactome:R-CEL-2028269|Reactome:R-CEL-264870|Reactome:R-CEL-351906|Reactome:R-CEL-418889|Reactome:R-CEL-5357905|Reactome:R-DME-111465|Reactome:R-DME-111469|Reactome:R-DME-140342|Reactome:R-DME-2028269|Reactome:R-DME-214397|Reactome:R-DME-214399|Reactome:R-DME-214411|Reactome:R-DME-214416|Reactome:R-DME-264870|Reactome:R-DME-351906…
LG02.t2876	0dff5d9c74058083e36370c62af396b6	366	ProSiteProfiles	PS50208	Caspase family p20 domain profile.	184	233	8.55448	T	28-01-2024	IPR001309	Peptidase C14, p20 domain	GO:0004197(InterPro)|GO:0006508(InterPro)	Reactome:R-BTA-5620971|Reactome:R-CEL-111465|Reactome:R-CEL-140342|Reactome:R-CEL-2028269|Reactome:R-CEL-264870|Reactome:R-CEL-351906|Reactome:R-CEL-418889|Reactome:R-CEL-5357905|Reactome:R-DME-111465|Reactome:R-DME-111469|Reactome:R-DME-140342|Reactome:R-DME-2028269|Reactome:R-DME-214397|Reactome:R-DME-214399|Reactome:R-DME-214411|Reactome:R-DME-214416|Reactome:R-DME-264870|Reactome:R-DME-351906…
LG02.t2876	0dff5d9c74058083e36370c62af396b6	366	SMART	SM00115	caspase_2	147	366	2.1e-18	T	28-01-2024	IPR015917	Peptidase C14A, caspase catalytic domain	GO:0008234(InterPro)	Reactome:R-BTA-5620971|Reactome:R-CEL-111465|Reactome:R-CEL-140342|Reactome:R-CEL-2028269|Reactome:R-CEL-264870|Reactome:R-CEL-351906|Reactome:R-CEL-418889|Reactome:R-CEL-5357905|Reactome:R-DME-111465|Reactome:R-DME-111469|Reactome:R-DME-140342|Reactome:R-DME-2028269|Reactome:R-DME-214397|Reactome:R-DME-214399|Reactome:R-DME-214411|Reactome:R-DME-214416|Reactome:R-DME-264870|Reactome:R-DME-351906…
LG02.t2876	0dff5d9c74058083e36370c62af396b6	366	MobiDBLite	mobidb-lite	consensus disorder prediction	112	130	-	T	28-01-2024	-	-	-	-
LG02.t2876	0dff5d9c74058083e36370c62af396b6	366	ProSitePatterns	PS01122	Caspase family cysteine active site.	250	261	-	T	28-01-2024	IPR033139	Peptidase family C14A, cysteine active site	-	Reactome:R-BTA-5620971|Reactome:R-CEL-111465|Reactome:R-CEL-140342|Reactome:R-CEL-2028269|Reactome:R-CEL-264870|Reactome:R-CEL-351906|Reactome:R-CEL-418889|Reactome:R-CEL-5357905|Reactome:R-DME-111465|Reactome:R-DME-111469|Reactome:R-DME-352238|Reactome:R-DRE-168638|Reactome:R-GGA-111459|Reactome:R-GGA-111463|Reactome:R-GGA-111464|Reactome:R-GGA-111465|Reactome:R-GGA-111469|Reactome:R-GGA-264870|…
LG02.t2876	0dff5d9c74058083e36370c62af396b6	366	PANTHER	PTHR22576	MUCOSA ASSOCIATED LYMPHOID TISSUE LYMPHOMA TRANSLOCATION PROTEIN 1/PARACASPASE	248	365	1.6e-29	T	28-01-2024	-	-	-	-
LG13.t1413	e44d60e865523fe370f71ea64b279742	481	SUPERFAMILY	SSF52129	Caspase-like	38	112	2.84e-07	T	28-01-2024	IPR029030	Caspase-like domain superfamily	-	Reactome:R-BTA-5620971|Reactome:R-CEL-111465|Reactome:R-CEL-140342|Reactome:R-CEL-2028269|Reactome:R-CEL-264870|Reactome:R-CEL-351906|Reactome:R-CEL-418889|Reactome:R-CEL-5357905|Reactome:R-DME-111465|Reactome:R-DME-111469|Reactome:R-DME-140342|Reactome:R-DME-2028269|Reactome:R-DME-214397|Reactome:R-DME-214399|Reactome:R-DME-214411|Reactome:R-DME-214416|Reactome:R-DME-264870|Reactome:R-DME-351906…
LG13.t1413	e44d60e865523fe370f71ea64b279742	481	Gene3D	G3DSA:3.40.50.1460	-	166	448	3.4e-30	T	28-01-2024	-	-	-	-
LG13.t1413	e44d60e865523fe370f71ea64b279742	481	SUPERFAMILY	SSF52129	Caspase-like	173	410	3.14e-21	T	28-01-2024	IPR029030	Caspase-like domain superfamily	-	Reactome:R-BTA-5620971|Reactome:R-CEL-111465|Reactome:R-CEL-140342|Reactome:R-CEL-2028269|Reactome:R-CEL-264870|Reactome:R-CEL-351906|Reactome:R-CEL-418889|Reactome:R-CEL-5357905|Reactome:R-DME-111465|Reactome:R-DME-111469|Reactome:R-DME-140342|Reactome:R-DME-2028269|Reactome:R-DME-214397|Reactome:R-DME-214399|Reactome:R-DME-214411|Reactome:R-DME-214416|Reactome:R-DME-264870|Reactome:R-DME-351906…
LG13.t1413	e44d60e865523fe370f71ea64b279742	481	Gene3D	G3DSA:3.40.50.1460	-	5	136	4.9e-12	T	28-01-2024	-	-	-	-
LG13.t1413	e44d60e865523fe370f71ea64b279742	481	ProSiteProfiles	PS50207	Caspase family p10 domain profile.	69	132	12.2784	T	28-01-2024	IPR002138	Peptidase C14, caspase non-catalytic subunit p10	GO:0004197(InterPro)|GO:0006508(InterPro)	Reactome:R-BTA-5620971|Reactome:R-CEL-111465|Reactome:R-CEL-140342|Reactome:R-CEL-2028269|Reactome:R-CEL-264870|Reactome:R-CEL-351906|Reactome:R-CEL-418889|Reactome:R-CEL-5357905|Reactome:R-DME-111465|Reactome:R-DME-111469|Reactome:R-DME-140342|Reactome:R-DME-2028269|Reactome:R-DME-214397|Reactome:R-DME-214399|Reactome:R-DME-214411|Reactome:R-DME-214416|Reactome:R-DME-264870|Reactome:R-DME-351906…
LG13.t1413	e44d60e865523fe370f71ea64b279742	481	Pfam	PF00656	Caspase domain	33	109	0.24	T	28-01-2024	IPR011600	Peptidase C14, caspase domain	GO:0004197(InterPro)|GO:0006508(InterPro)	Reactome:R-BTA-5620971|Reactome:R-CEL-111465|Reactome:R-CEL-140342|Reactome:R-CEL-2028269|Reactome:R-CEL-264870|Reactome:R-CEL-351906|Reactome:R-CEL-418889|Reactome:R-CEL-5357905|Reactome:R-DME-111465|Reactome:R-DME-111469|Reactome:R-DME-140342|Reactome:R-DME-2028269|Reactome:R-DME-214397|Reactome:R-DME-214399|Reactome:R-DME-214411|Reactome:R-DME-214416|Reactome:R-DME-264870|Reactome:R-DME-351906…
LG13.t1413	e44d60e865523fe370f71ea64b279742	481	Pfam	PF00656	Caspase domain	221	407	7.6e-13	T	28-01-2024	IPR011600	Peptidase C14, caspase domain	GO:0004197(InterPro)|GO:0006508(InterPro)	Reactome:R-BTA-5620971|Reactome:R-CEL-111465|Reactome:R-CEL-140342|Reactome:R-CEL-2028269|Reactome:R-CEL-264870|Reactome:R-CEL-351906|Reactome:R-CEL-418889|Reactome:R-CEL-5357905|Reactome:R-DME-111465|Reactome:R-DME-111469|Reactome:R-DME-140342|Reactome:R-DME-2028269|Reactome:R-DME-214397|Reactome:R-DME-214399|Reactome:R-DME-214411|Reactome:R-DME-214416|Reactome:R-DME-264870|Reactome:R-DME-351906…
LG13.t1413	e44d60e865523fe370f71ea64b279742	481	ProSiteProfiles	PS50208	Caspase family p20 domain profile.	221	326	8.68822	T	28-01-2024	IPR001309	Peptidase C14, p20 domain	GO:0004197(InterPro)|GO:0006508(InterPro)	Reactome:R-BTA-5620971|Reactome:R-CEL-111465|Reactome:R-CEL-140342|Reactome:R-CEL-2028269|Reactome:R-CEL-264870|Reactome:R-CEL-351906|Reactome:R-CEL-418889|Reactome:R-CEL-5357905|Reactome:R-DME-111465|Reactome:R-DME-111469|Reactome:R-DME-140342|Reactome:R-DME-2028269|Reactome:R-DME-214397|Reactome:R-DME-214399|Reactome:R-DME-214411|Reactome:R-DME-214416|Reactome:R-DME-264870|Reactome:R-DME-351906…
LG13.t1413	e44d60e865523fe370f71ea64b279742	481	SMART	SM00115	caspase_2	175	450	2.1e-06	T	28-01-2024	IPR015917	Peptidase C14A, caspase catalytic domain	GO:0008234(InterPro)	Reactome:R-BTA-5620971|Reactome:R-CEL-111465|Reactome:R-CEL-140342|Reactome:R-CEL-2028269|Reactome:R-CEL-264870|Reactome:R-CEL-351906|Reactome:R-CEL-418889|Reactome:R-CEL-5357905|Reactome:R-DME-111465|Reactome:R-DME-111469|Reactome:R-DME-140342|Reactome:R-DME-2028269|Reactome:R-DME-214397|Reactome:R-DME-214399|Reactome:R-DME-214411|Reactome:R-DME-214416|Reactome:R-DME-264870|Reactome:R-DME-351906…
LG13.t1413	e44d60e865523fe370f71ea64b279742	481	PANTHER	PTHR47901	CASPASE RECRUITMENT DOMAIN-CONTAINING PROTEIN 18	150	414	4.7e-20	T	28-01-2024	-	-	-	-
LG13.t1413	e44d60e865523fe370f71ea64b279742	481	ProSiteProfiles	PS50207	Caspase family p10 domain profile.	378	450	12.4319	T	28-01-2024	IPR002138	Peptidase C14, caspase non-catalytic subunit p10	GO:0004197(InterPro)|GO:0006508(InterPro)	Reactome:R-BTA-5620971|Reactome:R-CEL-111465|Reactome:R-CEL-140342|Reactome:R-CEL-2028269|Reactome:R-CEL-264870|Reactome:R-CEL-351906|Reactome:R-CEL-418889|Reactome:R-CEL-5357905|Reactome:R-DME-111465|Reactome:R-DME-111469|Reactome:R-DME-140342|Reactome:R-DME-2028269|Reactome:R-DME-214397|Reactome:R-DME-214399|Reactome:R-DME-214411|Reactome:R-DME-214416|Reactome:R-DME-264870|Reactome:R-DME-351906…
LG04.t3311	3006d4790ba5cee505cd7510d34810c6	320	ProSiteProfiles	PS50208	Caspase family p20 domain profile.	149	277	34.3472	T	28-01-2024	IPR001309	Peptidase C14, p20 domain	GO:0004197(InterPro)|GO:0006508(InterPro)	Reactome:R-BTA-5620971|Reactome:R-CEL-111465|Reactome:R-CEL-140342|Reactome:R-CEL-2028269|Reactome:R-CEL-264870|Reactome:R-CEL-351906|Reactome:R-CEL-418889|Reactome:R-CEL-5357905|Reactome:R-DME-111465|Reactome:R-DME-111469|Reactome:R-DME-140342|Reactome:R-DME-2028269|Reactome:R-DME-214397|Reactome:R-DME-214399|Reactome:R-DME-214411|Reactome:R-DME-214416|Reactome:R-DME-264870|Reactome:R-DME-351906…
LG04.t3311	3006d4790ba5cee505cd7510d34810c6	320	Pfam	PF00619	Caspase recruitment domain	8	91	6.2e-10	T	28-01-2024	IPR001315	CARD domain	GO:0042981(InterPro)	MetaCyc:PWY-7250|MetaCyc:PWY-7511|Reactome:R-BTA-168638|Reactome:R-BTA-202424|Reactome:R-BTA-209543|Reactome:R-BTA-450302|Reactome:R-BTA-450321|Reactome:R-BTA-5620971|Reactome:R-BTA-5689896|Reactome:R-CEL-111465|Reactome:R-CEL-140342|Reactome:R-CEL-2028269|Reactome:R-CEL-264870|Reactome:R-CEL-351906|Reactome:R-CEL-418889|Reactome:R-CEL-5357905|Reactome:R-CFA-168638|Reactome:R-CFA-5357786|Reactome…
LG04.t3311	3006d4790ba5cee505cd7510d34810c6	320	Coils	Coil	Coil	82	102	-	T	28-01-2024	-	-	-	-
LG04.t3311	3006d4790ba5cee505cd7510d34810c6	320	PANTHER	PTHR47901	CASPASE RECRUITMENT DOMAIN-CONTAINING PROTEIN 18	25	290	7.6e-31	T	28-01-2024	-	-	-	-
LG04.t3311	3006d4790ba5cee505cd7510d34810c6	320	PRINTS	PR00376	Interleukin-1B converting enzyme signature	223	231	2e-17	T	28-01-2024	IPR015917	Peptidase C14A, caspase catalytic domain	GO:0008234(InterPro)	Reactome:R-BTA-5620971|Reactome:R-CEL-111465|Reactome:R-CEL-140342|Reactome:R-CEL-2028269|Reactome:R-CEL-264870|Reactome:R-CEL-351906|Reactome:R-CEL-418889|Reactome:R-CEL-5357905|Reactome:R-DME-111465|Reactome:R-DME-111469|Reactome:R-DME-140342|Reactome:R-DME-2028269|Reactome:R-DME-214397|Reactome:R-DME-214399|Reactome:R-DME-214411|Reactome:R-DME-214416|Reactome:R-DME-264870|Reactome:R-DME-351906…
LG04.t3311	3006d4790ba5cee505cd7510d34810c6	320	PRINTS	PR00376	Interleukin-1B converting enzyme signature	258	276	2e-17	T	28-01-2024	IPR015917	Peptidase C14A, caspase catalytic domain	GO:0008234(InterPro)	Reactome:R-BTA-5620971|Reactome:R-CEL-111465|Reactome:R-CEL-140342|Reactome:R-CEL-2028269|Reactome:R-CEL-264870|Reactome:R-CEL-351906|Reactome:R-CEL-418889|Reactome:R-CEL-5357905|Reactome:R-DME-111465|Reactome:R-DME-111469|Reactome:R-DME-140342|Reactome:R-DME-2028269|Reactome:R-DME-214397|Reactome:R-DME-214399|Reactome:R-DME-214411|Reactome:R-DME-214416|Reactome:R-DME-264870|Reactome:R-DME-351906…
LG04.t3311	3006d4790ba5cee505cd7510d34810c6	320	PRINTS	PR00376	Interleukin-1B converting enzyme signature	171	189	2e-17	T	28-01-2024	IPR015917	Peptidase C14A, caspase catalytic domain	GO:0008234(InterPro)	Reactome:R-BTA-5620971|Reactome:R-CEL-111465|Reactome:R-CEL-140342|Reactome:R-CEL-2028269|Reactome:R-CEL-264870|Reactome:R-CEL-351906|Reactome:R-CEL-418889|Reactome:R-CEL-5357905|Reactome:R-DME-111465|Reactome:R-DME-111469|Reactome:R-DME-140342|Reactome:R-DME-2028269|Reactome:R-DME-214397|Reactome:R-DME-214399|Reactome:R-DME-214411|Reactome:R-DME-214416|Reactome:R-DME-264870|Reactome:R-DME-351906…
LG04.t3311	3006d4790ba5cee505cd7510d34810c6	320	PRINTS	PR00376	Interleukin-1B converting enzyme signature	189	207	2e-17	T	28-01-2024	IPR015917	Peptidase C14A, caspase catalytic domain	GO:0008234(InterPro)	Reactome:R-BTA-5620971|Reactome:R-CEL-111465|Reactome:R-CEL-140342|Reactome:R-CEL-2028269|Reactome:R-CEL-264870|Reactome:R-CEL-351906|Reactome:R-CEL-418889|Reactome:R-CEL-5357905|Reactome:R-DME-111465|Reactome:R-DME-111469|Reactome:R-DME-140342|Reactome:R-DME-2028269|Reactome:R-DME-214397|Reactome:R-DME-214399|Reactome:R-DME-214411|Reactome:R-DME-214416|Reactome:R-DME-264870|Reactome:R-DME-351906…
LG04.t3311	3006d4790ba5cee505cd7510d34810c6	320	Pfam	PF00656	Caspase domain	151	305	2.2e-23	T	28-01-2024	IPR011600	Peptidase C14, caspase domain	GO:0004197(InterPro)|GO:0006508(InterPro)	Reactome:R-BTA-5620971|Reactome:R-CEL-111465|Reactome:R-CEL-140342|Reactome:R-CEL-2028269|Reactome:R-CEL-264870|Reactome:R-CEL-351906|Reactome:R-CEL-418889|Reactome:R-CEL-5357905|Reactome:R-DME-111465|Reactome:R-DME-111469|Reactome:R-DME-140342|Reactome:R-DME-2028269|Reactome:R-DME-214397|Reactome:R-DME-214399|Reactome:R-DME-214411|Reactome:R-DME-214416|Reactome:R-DME-264870|Reactome:R-DME-351906…
LG04.t3311	3006d4790ba5cee505cd7510d34810c6	320	Gene3D	G3DSA:3.40.50.1460	-	133	308	4.4e-42	T	28-01-2024	-	-	-	-
LG04.t3311	3006d4790ba5cee505cd7510d34810c6	320	ProSiteProfiles	PS50209	CARD caspase recruitment domain profile.	2	92	13.4581	T	28-01-2024	IPR001315	CARD domain	GO:0042981(InterPro)	MetaCyc:PWY-7250|MetaCyc:PWY-7511|Reactome:R-BTA-168638|Reactome:R-BTA-202424|Reactome:R-BTA-209543|Reactome:R-BTA-450302|Reactome:R-BTA-450321|Reactome:R-BTA-5620971|Reactome:R-BTA-5689896|Reactome:R-CEL-111465|Reactome:R-CEL-140342|Reactome:R-CEL-2028269|Reactome:R-CEL-264870|Reactome:R-CEL-351906|Reactome:R-CEL-418889|Reactome:R-CEL-5357905|Reactome:R-CFA-168638|Reactome:R-CFA-5357786|Reactome…
LG04.t3311	3006d4790ba5cee505cd7510d34810c6	320	SUPERFAMILY	SSF47986	DEATH domain	6	103	7.06e-14	T	28-01-2024	IPR011029	Death-like domain superfamily	-	MetaCyc:PWY-7250|MetaCyc:PWY-7511|MetaCyc:PWY-7884|Reactome:R-BTA-1257604|Reactome:R-BTA-140534|Reactome:R-BTA-168638|Reactome:R-BTA-202424|Reactome:R-BTA-209543|Reactome:R-BTA-209560|Reactome:R-BTA-2562578|Reactome:R-BTA-3371378|Reactome:R-BTA-450302|Reactome:R-BTA-450321|Reactome:R-BTA-5218900|Reactome:R-BTA-5357786|Reactome:R-BTA-5357905|Reactome:R-BTA-5357956|Reactome:R-BTA-5620971|Reactome:R…
LG04.t3311	3006d4790ba5cee505cd7510d34810c6	320	SUPERFAMILY	SSF52129	Caspase-like	141	305	8.52e-40	T	28-01-2024	IPR029030	Caspase-like domain superfamily	-	Reactome:R-BTA-5620971|Reactome:R-CEL-111465|Reactome:R-CEL-140342|Reactome:R-CEL-2028269|Reactome:R-CEL-264870|Reactome:R-CEL-351906|Reactome:R-CEL-418889|Reactome:R-CEL-5357905|Reactome:R-DME-111465|Reactome:R-DME-111469|Reactome:R-DME-140342|Reactome:R-DME-2028269|Reactome:R-DME-214397|Reactome:R-DME-214399|Reactome:R-DME-214411|Reactome:R-DME-214416|Reactome:R-DME-264870|Reactome:R-DME-351906…
LG04.t3311	3006d4790ba5cee505cd7510d34810c6	320	SMART	SM00115	caspase_2	142	318	4.5e-10	T	28-01-2024	IPR015917	Peptidase C14A, caspase catalytic domain	GO:0008234(InterPro)	Reactome:R-BTA-5620971|Reactome:R-CEL-111465|Reactome:R-CEL-140342|Reactome:R-CEL-2028269|Reactome:R-CEL-264870|Reactome:R-CEL-351906|Reactome:R-CEL-418889|Reactome:R-CEL-5357905|Reactome:R-DME-111465|Reactome:R-DME-111469|Reactome:R-DME-140342|Reactome:R-DME-2028269|Reactome:R-DME-214397|Reactome:R-DME-214399|Reactome:R-DME-214411|Reactome:R-DME-214416|Reactome:R-DME-264870|Reactome:R-DME-351906…
LG04.t3311	3006d4790ba5cee505cd7510d34810c6	320	CDD	cd01671	CARD	11	89	1.54e-13	T	28-01-2024	-	-	-	-
LG04.t3311	3006d4790ba5cee505cd7510d34810c6	320	TMHMM	TMhelix	Region of a membrane-bound protein predicted to be embedded in the membrane.	298	317	-	T	28-01-2024	-	-	-	-
LG04.t3311	3006d4790ba5cee505cd7510d34810c6	320	Gene3D	G3DSA:1.10.533.10	Death Domain, Fas	1	101	6.1e-15	T	28-01-2024	IPR011029	Death-like domain superfamily	-	MetaCyc:PWY-7250|MetaCyc:PWY-7511|MetaCyc:PWY-7884|Reactome:R-BTA-1257604|Reactome:R-BTA-140534|Reactome:R-BTA-168638|Reactome:R-BTA-202424|Reactome:R-BTA-209543|Reactome:R-BTA-209560|Reactome:R-BTA-2562578|Reactome:R-BTA-3371378|Reactome:R-BTA-450302|Reactome:R-BTA-450321|Reactome:R-BTA-5218900|Reactome:R-BTA-5357786|Reactome:R-BTA-5357905|Reactome:R-BTA-5357956|Reactome:R-BTA-5620971|Reactome:R…
LG05.t744	f6fc79e94d2b3fb7eaf3dd7bfcf8bfa5	339	SUPERFAMILY	SSF52129	Caspase-like	57	273	3.74e-31	T	28-01-2024	IPR029030	Caspase-like domain superfamily	-	Reactome:R-BTA-5620971|Reactome:R-CEL-111465|Reactome:R-CEL-140342|Reactome:R-CEL-2028269|Reactome:R-CEL-264870|Reactome:R-CEL-351906|Reactome:R-CEL-418889|Reactome:R-CEL-5357905|Reactome:R-DME-111465|Reactome:R-DME-111469|Reactome:R-DME-140342|Reactome:R-DME-2028269|Reactome:R-DME-214397|Reactome:R-DME-214399|Reactome:R-DME-214411|Reactome:R-DME-214416|Reactome:R-DME-264870|Reactome:R-DME-351906…
LG05.t744	f6fc79e94d2b3fb7eaf3dd7bfcf8bfa5	339	SMART	SM00115	caspase_2	59	262	9.8e-08	T	28-01-2024	IPR015917	Peptidase C14A, caspase catalytic domain	GO:0008234(InterPro)	Reactome:R-BTA-5620971|Reactome:R-CEL-111465|Reactome:R-CEL-140342|Reactome:R-CEL-2028269|Reactome:R-CEL-264870|Reactome:R-CEL-351906|Reactome:R-CEL-418889|Reactome:R-CEL-5357905|Reactome:R-DME-111465|Reactome:R-DME-111469|Reactome:R-DME-140342|Reactome:R-DME-2028269|Reactome:R-DME-214397|Reactome:R-DME-214399|Reactome:R-DME-214411|Reactome:R-DME-214416|Reactome:R-DME-264870|Reactome:R-DME-351906…
LG05.t744	f6fc79e94d2b3fb7eaf3dd7bfcf8bfa5	339	Gene3D	G3DSA:3.40.50.1460	-	54	291	1.3e-40	T	28-01-2024	-	-	-	-
LG05.t744	f6fc79e94d2b3fb7eaf3dd7bfcf8bfa5	339	ProSiteProfiles	PS50208	Caspase family p20 domain profile.	66	199	31.0419	T	28-01-2024	IPR001309	Peptidase C14, p20 domain	GO:0004197(InterPro)|GO:0006508(InterPro)	Reactome:R-BTA-5620971|Reactome:R-CEL-111465|Reactome:R-CEL-140342|Reactome:R-CEL-2028269|Reactome:R-CEL-264870|Reactome:R-CEL-351906|Reactome:R-CEL-418889|Reactome:R-CEL-5357905|Reactome:R-DME-111465|Reactome:R-DME-111469|Reactome:R-DME-140342|Reactome:R-DME-2028269|Reactome:R-DME-214397|Reactome:R-DME-214399|Reactome:R-DME-214411|Reactome:R-DME-214416|Reactome:R-DME-264870|Reactome:R-DME-351906…
LG05.t744	f6fc79e94d2b3fb7eaf3dd7bfcf8bfa5	339	PRINTS	PR00376	Interleukin-1B converting enzyme signature	84	102	5e-12	T	28-01-2024	IPR015917	Peptidase C14A, caspase catalytic domain	GO:0008234(InterPro)	Reactome:R-BTA-5620971|Reactome:R-CEL-111465|Reactome:R-CEL-140342|Reactome:R-CEL-2028269|Reactome:R-CEL-264870|Reactome:R-CEL-351906|Reactome:R-CEL-418889|Reactome:R-CEL-5357905|Reactome:R-DME-111465|Reactome:R-DME-111469|Reactome:R-DME-140342|Reactome:R-DME-2028269|Reactome:R-DME-214397|Reactome:R-DME-214399|Reactome:R-DME-214411|Reactome:R-DME-214416|Reactome:R-DME-264870|Reactome:R-DME-351906…
LG05.t744	f6fc79e94d2b3fb7eaf3dd7bfcf8bfa5	339	PRINTS	PR00376	Interleukin-1B converting enzyme signature	102	120	5e-12	T	28-01-2024	IPR015917	Peptidase C14A, caspase catalytic domain	GO:0008234(InterPro)	Reactome:R-BTA-5620971|Reactome:R-CEL-111465|Reactome:R-CEL-140342|Reactome:R-CEL-2028269|Reactome:R-CEL-264870|Reactome:R-CEL-351906|Reactome:R-CEL-418889|Reactome:R-CEL-5357905|Reactome:R-DME-111465|Reactome:R-DME-111469|Reactome:R-DME-140342|Reactome:R-DME-2028269|Reactome:R-DME-214397|Reactome:R-DME-214399|Reactome:R-DME-214411|Reactome:R-DME-214416|Reactome:R-DME-264870|Reactome:R-DME-351906…
LG05.t744	f6fc79e94d2b3fb7eaf3dd7bfcf8bfa5	339	PRINTS	PR00376	Interleukin-1B converting enzyme signature	66	79	5e-12	T	28-01-2024	IPR015917	Peptidase C14A, caspase catalytic domain	GO:0008234(InterPro)	Reactome:R-BTA-5620971|Reactome:R-CEL-111465|Reactome:R-CEL-140342|Reactome:R-CEL-2028269|Reactome:R-CEL-264870|Reactome:R-CEL-351906|Reactome:R-CEL-418889|Reactome:R-CEL-5357905|Reactome:R-DME-111465|Reactome:R-DME-111469|Reactome:R-DME-140342|Reactome:R-DME-2028269|Reactome:R-DME-214397|Reactome:R-DME-214399|Reactome:R-DME-214411|Reactome:R-DME-214416|Reactome:R-DME-264870|Reactome:R-DME-351906…
LG05.t744	f6fc79e94d2b3fb7eaf3dd7bfcf8bfa5	339	PRINTS	PR00376	Interleukin-1B converting enzyme signature	134	142	5e-12	T	28-01-2024	IPR015917	Peptidase C14A, caspase catalytic domain	GO:0008234(InterPro)	Reactome:R-BTA-5620971|Reactome:R-CEL-111465|Reactome:R-CEL-140342|Reactome:R-CEL-2028269|Reactome:R-CEL-264870|Reactome:R-CEL-351906|Reactome:R-CEL-418889|Reactome:R-CEL-5357905|Reactome:R-DME-111465|Reactome:R-DME-111469|Reactome:R-DME-140342|Reactome:R-DME-2028269|Reactome:R-DME-214397|Reactome:R-DME-214399|Reactome:R-DME-214411|Reactome:R-DME-214416|Reactome:R-DME-264870|Reactome:R-DME-351906…
LG05.t744	f6fc79e94d2b3fb7eaf3dd7bfcf8bfa5	339	PRINTS	PR00376	Interleukin-1B converting enzyme signature	183	201	5e-12	T	28-01-2024	IPR015917	Peptidase C14A, caspase catalytic domain	GO:0008234(InterPro)	Reactome:R-BTA-5620971|Reactome:R-CEL-111465|Reactome:R-CEL-140342|Reactome:R-CEL-2028269|Reactome:R-CEL-264870|Reactome:R-CEL-351906|Reactome:R-CEL-418889|Reactome:R-CEL-5357905|Reactome:R-DME-111465|Reactome:R-DME-111469|Reactome:R-DME-140342|Reactome:R-DME-2028269|Reactome:R-DME-214397|Reactome:R-DME-214399|Reactome:R-DME-214411|Reactome:R-DME-214416|Reactome:R-DME-264870|Reactome:R-DME-351906…
LG05.t744	f6fc79e94d2b3fb7eaf3dd7bfcf8bfa5	339	PANTHER	PTHR47901	CASPASE RECRUITMENT DOMAIN-CONTAINING PROTEIN 18	39	200	2e-20	T	28-01-2024	-	-	-	-
LG05.t744	f6fc79e94d2b3fb7eaf3dd7bfcf8bfa5	339	Pfam	PF00656	Caspase domain	67	264	5.4e-21	T	28-01-2024	IPR011600	Peptidase C14, caspase domain	GO:0004197(InterPro)|GO:0006508(InterPro)	Reactome:R-BTA-5620971|Reactome:R-CEL-111465|Reactome:R-CEL-140342|Reactome:R-CEL-2028269|Reactome:R-CEL-264870|Reactome:R-CEL-351906|Reactome:R-CEL-418889|Reactome:R-CEL-5357905|Reactome:R-DME-111465|Reactome:R-DME-111469|Reactome:R-DME-140342|Reactome:R-DME-2028269|Reactome:R-DME-214397|Reactome:R-DME-214399|Reactome:R-DME-214411|Reactome:R-DME-214416|Reactome:R-DME-264870|Reactome:R-DME-351906…
LG13.t1415	2a36c6d99e3e66b5417d14ac93050a58	652	MobiDBLite	mobidb-lite	consensus disorder prediction	93	120	-	T	28-01-2024	-	-	-	-
LG13.t1415	2a36c6d99e3e66b5417d14ac93050a58	652	CDD	cd01671	CARD	9	89	2.54e-16	T	28-01-2024	-	-	-	-
LG13.t1415	2a36c6d99e3e66b5417d14ac93050a58	652	Pfam	PF00656	Caspase domain	521	627	1.9e-05	T	28-01-2024	IPR011600	Peptidase C14, caspase domain	GO:0004197(InterPro)|GO:0006508(InterPro)	Reactome:R-BTA-5620971|Reactome:R-CEL-111465|Reactome:R-CEL-140342|Reactome:R-CEL-2028269|Reactome:R-CEL-264870|Reactome:R-CEL-351906|Reactome:R-CEL-418889|Reactome:R-CEL-5357905|Reactome:R-DME-111465|Reactome:R-DME-111469|Reactome:R-DME-140342|Reactome:R-DME-2028269|Reactome:R-DME-214397|Reactome:R-DME-214399|Reactome:R-DME-214411|Reactome:R-DME-214416|Reactome:R-DME-264870|Reactome:R-DME-351906…
LG13.t1415	2a36c6d99e3e66b5417d14ac93050a58	652	Pfam	PF00656	Caspase domain	230	415	4.5e-08	T	28-01-2024	IPR011600	Peptidase C14, caspase domain	GO:0004197(InterPro)|GO:0006508(InterPro)	Reactome:R-BTA-5620971|Reactome:R-CEL-111465|Reactome:R-CEL-140342|Reactome:R-CEL-2028269|Reactome:R-CEL-264870|Reactome:R-CEL-351906|Reactome:R-CEL-418889|Reactome:R-CEL-5357905|Reactome:R-DME-111465|Reactome:R-DME-111469|Reactome:R-DME-140342|Reactome:R-DME-2028269|Reactome:R-DME-214397|Reactome:R-DME-214399|Reactome:R-DME-214411|Reactome:R-DME-214416|Reactome:R-DME-264870|Reactome:R-DME-351906…
LG13.t1415	2a36c6d99e3e66b5417d14ac93050a58	652	SMART	SM00115	caspase_2	182	445	2.3e-05	T	28-01-2024	IPR015917	Peptidase C14A, caspase catalytic domain	GO:0008234(InterPro)	Reactome:R-BTA-5620971|Reactome:R-CEL-111465|Reactome:R-CEL-140342|Reactome:R-CEL-2028269|Reactome:R-CEL-264870|Reactome:R-CEL-351906|Reactome:R-CEL-418889|Reactome:R-CEL-5357905|Reactome:R-DME-111465|Reactome:R-DME-111469|Reactome:R-DME-140342|Reactome:R-DME-2028269|Reactome:R-DME-214397|Reactome:R-DME-214399|Reactome:R-DME-214411|Reactome:R-DME-214416|Reactome:R-DME-264870|Reactome:R-DME-351906…
LG13.t1415	2a36c6d99e3e66b5417d14ac93050a58	652	SUPERFAMILY	SSF52129	Caspase-like	479	628	3.74e-12	T	28-01-2024	IPR029030	Caspase-like domain superfamily	-	Reactome:R-BTA-5620971|Reactome:R-CEL-111465|Reactome:R-CEL-140342|Reactome:R-CEL-2028269|Reactome:R-CEL-264870|Reactome:R-CEL-351906|Reactome:R-CEL-418889|Reactome:R-CEL-5357905|Reactome:R-DME-111465|Reactome:R-DME-111469|Reactome:R-DME-140342|Reactome:R-DME-2028269|Reactome:R-DME-214397|Reactome:R-DME-214399|Reactome:R-DME-214411|Reactome:R-DME-214416|Reactome:R-DME-264870|Reactome:R-DME-351906…
LG13.t1415	2a36c6d99e3e66b5417d14ac93050a58	652	Gene3D	G3DSA:3.30.70.1470	-	348	448	9e-09	T	28-01-2024	-	-	-	-
LG13.t1415	2a36c6d99e3e66b5417d14ac93050a58	652	PANTHER	PTHR47901	CASPASE RECRUITMENT DOMAIN-CONTAINING PROTEIN 18	23	417	2.3e-28	T	28-01-2024	-	-	-	-
LG13.t1415	2a36c6d99e3e66b5417d14ac93050a58	652	ProSiteProfiles	PS50209	CARD caspase recruitment domain profile.	1	92	16.2161	T	28-01-2024	IPR001315	CARD domain	GO:0042981(InterPro)	MetaCyc:PWY-7250|MetaCyc:PWY-7511|Reactome:R-BTA-168638|Reactome:R-BTA-202424|Reactome:R-BTA-209543|Reactome:R-BTA-450302|Reactome:R-BTA-450321|Reactome:R-BTA-5620971|Reactome:R-BTA-5689896|Reactome:R-CEL-111465|Reactome:R-CEL-140342|Reactome:R-CEL-2028269|Reactome:R-CEL-264870|Reactome:R-CEL-351906|Reactome:R-CEL-418889|Reactome:R-CEL-5357905|Reactome:R-CFA-168638|Reactome:R-CFA-5357786|Reactome…
LG13.t1415	2a36c6d99e3e66b5417d14ac93050a58	652	Pfam	PF00619	Caspase recruitment domain	15	89	2.3e-05	T	28-01-2024	IPR001315	CARD domain	GO:0042981(InterPro)	MetaCyc:PWY-7250|MetaCyc:PWY-7511|Reactome:R-BTA-168638|Reactome:R-BTA-202424|Reactome:R-BTA-209543|Reactome:R-BTA-450302|Reactome:R-BTA-450321|Reactome:R-BTA-5620971|Reactome:R-BTA-5689896|Reactome:R-CEL-111465|Reactome:R-CEL-140342|Reactome:R-CEL-2028269|Reactome:R-CEL-264870|Reactome:R-CEL-351906|Reactome:R-CEL-418889|Reactome:R-CEL-5357905|Reactome:R-CFA-168638|Reactome:R-CFA-5357786|Reactome…
LG13.t1415	2a36c6d99e3e66b5417d14ac93050a58	652	MobiDBLite	mobidb-lite	consensus disorder prediction	99	114	-	T	28-01-2024	-	-	-	-
LG13.t1415	2a36c6d99e3e66b5417d14ac93050a58	652	Gene3D	G3DSA:1.10.533.10	Death Domain, Fas	1	102	9.2e-21	T	28-01-2024	IPR011029	Death-like domain superfamily	-	MetaCyc:PWY-7250|MetaCyc:PWY-7511|MetaCyc:PWY-7884|Reactome:R-BTA-1257604|Reactome:R-BTA-140534|Reactome:R-BTA-168638|Reactome:R-BTA-202424|Reactome:R-BTA-209543|Reactome:R-BTA-209560|Reactome:R-BTA-2562578|Reactome:R-BTA-3371378|Reactome:R-BTA-450302|Reactome:R-BTA-450321|Reactome:R-BTA-5218900|Reactome:R-BTA-5357786|Reactome:R-BTA-5357905|Reactome:R-BTA-5357956|Reactome:R-BTA-5620971|Reactome:R…
LG13.t1415	2a36c6d99e3e66b5417d14ac93050a58	652	SUPERFAMILY	SSF52129	Caspase-like	179	445	1.2e-19	T	28-01-2024	IPR029030	Caspase-like domain superfamily	-	Reactome:R-BTA-5620971|Reactome:R-CEL-111465|Reactome:R-CEL-140342|Reactome:R-CEL-2028269|Reactome:R-CEL-264870|Reactome:R-CEL-351906|Reactome:R-CEL-418889|Reactome:R-CEL-5357905|Reactome:R-DME-111465|Reactome:R-DME-111469|Reactome:R-DME-140342|Reactome:R-DME-2028269|Reactome:R-DME-214397|Reactome:R-DME-214399|Reactome:R-DME-214411|Reactome:R-DME-214416|Reactome:R-DME-264870|Reactome:R-DME-351906…
LG13.t1415	2a36c6d99e3e66b5417d14ac93050a58	652	ProSiteProfiles	PS50208	Caspase family p20 domain profile.	493	626	13.0061	T	28-01-2024	IPR001309	Peptidase C14, p20 domain	GO:0004197(InterPro)|GO:0006508(InterPro)	Reactome:R-BTA-5620971|Reactome:R-CEL-111465|Reactome:R-CEL-140342|Reactome:R-CEL-2028269|Reactome:R-CEL-264870|Reactome:R-CEL-351906|Reactome:R-CEL-418889|Reactome:R-CEL-5357905|Reactome:R-DME-111465|Reactome:R-DME-111469|Reactome:R-DME-140342|Reactome:R-DME-2028269|Reactome:R-DME-214397|Reactome:R-DME-214399|Reactome:R-DME-214411|Reactome:R-DME-214416|Reactome:R-DME-264870|Reactome:R-DME-351906…
LG13.t1415	2a36c6d99e3e66b5417d14ac93050a58	652	SUPERFAMILY	SSF47986	DEATH domain	1	94	3.2e-14	T	28-01-2024	IPR011029	Death-like domain superfamily	-	MetaCyc:PWY-7250|MetaCyc:PWY-7511|MetaCyc:PWY-7884|Reactome:R-BTA-1257604|Reactome:R-BTA-140534|Reactome:R-BTA-168638|Reactome:R-BTA-202424|Reactome:R-BTA-209543|Reactome:R-BTA-209560|Reactome:R-BTA-2562578|Reactome:R-BTA-3371378|Reactome:R-BTA-450302|Reactome:R-BTA-450321|Reactome:R-BTA-5218900|Reactome:R-BTA-5357786|Reactome:R-BTA-5357905|Reactome:R-BTA-5357956|Reactome:R-BTA-5620971|Reactome:R…
LG13.t1415	2a36c6d99e3e66b5417d14ac93050a58	652	Gene3D	G3DSA:3.40.50.1460	-	173	345	1.1e-15	T	28-01-2024	-	-	-	-
LG13.t1415	2a36c6d99e3e66b5417d14ac93050a58	652	Gene3D	G3DSA:3.40.50.1460	-	476	634	1.2e-20	T	28-01-2024	-	-	-	-
LG13.t1415	2a36c6d99e3e66b5417d14ac93050a58	652	ProSiteProfiles	PS50207	Caspase family p10 domain profile.	379	445	12.3551	T	28-01-2024	IPR002138	Peptidase C14, caspase non-catalytic subunit p10	GO:0004197(InterPro)|GO:0006508(InterPro)	Reactome:R-BTA-5620971|Reactome:R-CEL-111465|Reactome:R-CEL-140342|Reactome:R-CEL-2028269|Reactome:R-CEL-264870|Reactome:R-CEL-351906|Reactome:R-CEL-418889|Reactome:R-CEL-5357905|Reactome:R-DME-111465|Reactome:R-DME-111469|Reactome:R-DME-140342|Reactome:R-DME-2028269|Reactome:R-DME-214397|Reactome:R-DME-214399|Reactome:R-DME-214411|Reactome:R-DME-214416|Reactome:R-DME-264870|Reactome:R-DME-351906…
LG14.t1890	958566ab62d1fa12d822cc37ab1214b0	501	ProSiteProfiles	PS50168	Death effector domain (DED) profile.	7	85	17.6819	T	28-01-2024	IPR001875	Death effector domain	GO:0005515(InterPro)|GO:0042981(InterPro)	Reactome:R-BTA-140534|Reactome:R-BTA-2562578|Reactome:R-BTA-3371378|Reactome:R-BTA-5218900|Reactome:R-BTA-5357786|Reactome:R-BTA-5357905|Reactome:R-BTA-5675482|Reactome:R-BTA-69416|Reactome:R-BTA-75157|Reactome:R-BTA-75158|Reactome:R-HSA-111465|Reactome:R-HSA-112409|Reactome:R-HSA-140534|Reactome:R-HSA-168638|Reactome:R-HSA-2562578|Reactome:R-HSA-264870|Reactome:R-HSA-3371378|Reactome:R-HSA-52134…
LG14.t1890	958566ab62d1fa12d822cc37ab1214b0	501	CDD	cd08792	DED_Caspase_8_10_r1	8	84	8.2e-25	T	28-01-2024	-	-	-	-
LG14.t1890	958566ab62d1fa12d822cc37ab1214b0	501	PRINTS	PR00376	Interleukin-1B converting enzyme signature	229	247	3.8e-18	T	28-01-2024	IPR015917	Peptidase C14A, caspase catalytic domain	GO:0008234(InterPro)	Reactome:R-BTA-5620971|Reactome:R-CEL-111465|Reactome:R-CEL-140342|Reactome:R-CEL-2028269|Reactome:R-CEL-264870|Reactome:R-CEL-351906|Reactome:R-CEL-418889|Reactome:R-CEL-5357905|Reactome:R-DME-111465|Reactome:R-DME-111469|Reactome:R-DME-140342|Reactome:R-DME-2028269|Reactome:R-DME-214397|Reactome:R-DME-214399|Reactome:R-DME-214411|Reactome:R-DME-214416|Reactome:R-DME-264870|Reactome:R-DME-351906…
LG14.t1890	958566ab62d1fa12d822cc37ab1214b0	501	PRINTS	PR00376	Interleukin-1B converting enzyme signature	279	287	3.8e-18	T	28-01-2024	IPR015917	Peptidase C14A, caspase catalytic domain	GO:0008234(InterPro)	Reactome:R-BTA-5620971|Reactome:R-CEL-111465|Reactome:R-CEL-140342|Reactome:R-CEL-2028269|Reactome:R-CEL-264870|Reactome:R-CEL-351906|Reactome:R-CEL-418889|Reactome:R-CEL-5357905|Reactome:R-DME-111465|Reactome:R-DME-111469|Reactome:R-DME-140342|Reactome:R-DME-2028269|Reactome:R-DME-214397|Reactome:R-DME-214399|Reactome:R-DME-214411|Reactome:R-DME-214416|Reactome:R-DME-264870|Reactome:R-DME-351906…
LG14.t1890	958566ab62d1fa12d822cc37ab1214b0	501	PRINTS	PR00376	Interleukin-1B converting enzyme signature	211	224	3.8e-18	T	28-01-2024	IPR015917	Peptidase C14A, caspase catalytic domain	GO:0008234(InterPro)	Reactome:R-BTA-5620971|Reactome:R-CEL-111465|Reactome:R-CEL-140342|Reactome:R-CEL-2028269|Reactome:R-CEL-264870|Reactome:R-CEL-351906|Reactome:R-CEL-418889|Reactome:R-CEL-5357905|Reactome:R-DME-111465|Reactome:R-DME-111469|Reactome:R-DME-140342|Reactome:R-DME-2028269|Reactome:R-DME-214397|Reactome:R-DME-214399|Reactome:R-DME-214411|Reactome:R-DME-214416|Reactome:R-DME-264870|Reactome:R-DME-351906…
LG14.t1890	958566ab62d1fa12d822cc37ab1214b0	501	PRINTS	PR00376	Interleukin-1B converting enzyme signature	487	496	3.8e-18	T	28-01-2024	IPR015917	Peptidase C14A, caspase catalytic domain	GO:0008234(InterPro)	Reactome:R-BTA-5620971|Reactome:R-CEL-111465|Reactome:R-CEL-140342|Reactome:R-CEL-2028269|Reactome:R-CEL-264870|Reactome:R-CEL-351906|Reactome:R-CEL-418889|Reactome:R-CEL-5357905|Reactome:R-DME-111465|Reactome:R-DME-111469|Reactome:R-DME-140342|Reactome:R-DME-2028269|Reactome:R-DME-214397|Reactome:R-DME-214399|Reactome:R-DME-214411|Reactome:R-DME-214416|Reactome:R-DME-264870|Reactome:R-DME-351906…
LG14.t1890	958566ab62d1fa12d822cc37ab1214b0	501	PRINTS	PR00376	Interleukin-1B converting enzyme signature	247	265	3.8e-18	T	28-01-2024	IPR015917	Peptidase C14A, caspase catalytic domain	GO:0008234(InterPro)	Reactome:R-BTA-5620971|Reactome:R-CEL-111465|Reactome:R-CEL-140342|Reactome:R-CEL-2028269|Reactome:R-CEL-264870|Reactome:R-CEL-351906|Reactome:R-CEL-418889|Reactome:R-CEL-5357905|Reactome:R-DME-111465|Reactome:R-DME-111469|Reactome:R-DME-140342|Reactome:R-DME-2028269|Reactome:R-DME-214397|Reactome:R-DME-214399|Reactome:R-DME-214411|Reactome:R-DME-214416|Reactome:R-DME-264870|Reactome:R-DME-351906…
LG14.t1890	958566ab62d1fa12d822cc37ab1214b0	501	SUPERFAMILY	SSF47986	DEATH domain	102	188	5.3e-12	T	28-01-2024	IPR011029	Death-like domain superfamily	-	MetaCyc:PWY-7250|MetaCyc:PWY-7511|MetaCyc:PWY-7884|Reactome:R-BTA-1257604|Reactome:R-BTA-140534|Reactome:R-BTA-168638|Reactome:R-BTA-202424|Reactome:R-BTA-209543|Reactome:R-BTA-209560|Reactome:R-BTA-2562578|Reactome:R-BTA-3371378|Reactome:R-BTA-450302|Reactome:R-BTA-450321|Reactome:R-BTA-5218900|Reactome:R-BTA-5357786|Reactome:R-BTA-5357905|Reactome:R-BTA-5357956|Reactome:R-BTA-5620971|Reactome:R…
LG14.t1890	958566ab62d1fa12d822cc37ab1214b0	501	Gene3D	G3DSA:1.10.533.10	Death Domain, Fas	5	94	5.7e-13	T	28-01-2024	IPR011029	Death-like domain superfamily	-	MetaCyc:PWY-7250|MetaCyc:PWY-7511|MetaCyc:PWY-7884|Reactome:R-BTA-1257604|Reactome:R-BTA-140534|Reactome:R-BTA-168638|Reactome:R-BTA-202424|Reactome:R-BTA-209543|Reactome:R-BTA-209560|Reactome:R-BTA-2562578|Reactome:R-BTA-3371378|Reactome:R-BTA-450302|Reactome:R-BTA-450321|Reactome:R-BTA-5218900|Reactome:R-BTA-5357786|Reactome:R-BTA-5357905|Reactome:R-BTA-5357956|Reactome:R-BTA-5620971|Reactome:R…
LG14.t1890	958566ab62d1fa12d822cc37ab1214b0	501	Gene3D	G3DSA:3.40.50.1460	-	204	496	9.6e-83	T	28-01-2024	-	-	-	-
LG14.t1890	958566ab62d1fa12d822cc37ab1214b0	501	SUPERFAMILY	SSF52129	Caspase-like	201	498	1.14e-68	T	28-01-2024	IPR029030	Caspase-like domain superfamily	-	Reactome:R-BTA-5620971|Reactome:R-CEL-111465|Reactome:R-CEL-140342|Reactome:R-CEL-2028269|Reactome:R-CEL-264870|Reactome:R-CEL-351906|Reactome:R-CEL-418889|Reactome:R-CEL-5357905|Reactome:R-DME-111465|Reactome:R-DME-111469|Reactome:R-DME-140342|Reactome:R-DME-2028269|Reactome:R-DME-214397|Reactome:R-DME-214399|Reactome:R-DME-214411|Reactome:R-DME-214416|Reactome:R-DME-264870|Reactome:R-DME-351906…
LG14.t1890	958566ab62d1fa12d822cc37ab1214b0	501	ProSiteProfiles	PS50168	Death effector domain (DED) profile.	103	184	15.5969	T	28-01-2024	IPR001875	Death effector domain	GO:0005515(InterPro)|GO:0042981(InterPro)	Reactome:R-BTA-140534|Reactome:R-BTA-2562578|Reactome:R-BTA-3371378|Reactome:R-BTA-5218900|Reactome:R-BTA-5357786|Reactome:R-BTA-5357905|Reactome:R-BTA-5675482|Reactome:R-BTA-69416|Reactome:R-BTA-75157|Reactome:R-BTA-75158|Reactome:R-HSA-111465|Reactome:R-HSA-112409|Reactome:R-HSA-140534|Reactome:R-HSA-168638|Reactome:R-HSA-2562578|Reactome:R-HSA-264870|Reactome:R-HSA-3371378|Reactome:R-HSA-52134…
LG14.t1890	958566ab62d1fa12d822cc37ab1214b0	501	CDD	cd00032	CASc	204	495	1.32e-83	T	28-01-2024	IPR015917	Peptidase C14A, caspase catalytic domain	GO:0008234(InterPro)	Reactome:R-BTA-5620971|Reactome:R-CEL-111465|Reactome:R-CEL-140342|Reactome:R-CEL-2028269|Reactome:R-CEL-264870|Reactome:R-CEL-351906|Reactome:R-CEL-418889|Reactome:R-CEL-5357905|Reactome:R-DME-111465|Reactome:R-DME-111469|Reactome:R-DME-140342|Reactome:R-DME-2028269|Reactome:R-DME-214397|Reactome:R-DME-214399|Reactome:R-DME-214411|Reactome:R-DME-214416|Reactome:R-DME-264870|Reactome:R-DME-351906…
LG14.t1890	958566ab62d1fa12d822cc37ab1214b0	501	SMART	SM00031	ded_6	102	184	0.012	T	28-01-2024	IPR001875	Death effector domain	GO:0005515(InterPro)|GO:0042981(InterPro)	Reactome:R-BTA-140534|Reactome:R-BTA-2562578|Reactome:R-BTA-3371378|Reactome:R-BTA-5218900|Reactome:R-BTA-5357786|Reactome:R-BTA-5357905|Reactome:R-BTA-5675482|Reactome:R-BTA-69416|Reactome:R-BTA-75157|Reactome:R-BTA-75158|Reactome:R-HSA-111465|Reactome:R-HSA-112409|Reactome:R-HSA-140534|Reactome:R-HSA-168638|Reactome:R-HSA-2562578|Reactome:R-HSA-264870|Reactome:R-HSA-3371378|Reactome:R-HSA-52134…
LG14.t1890	958566ab62d1fa12d822cc37ab1214b0	501	SMART	SM00031	ded_6	12	85	0.0017	T	28-01-2024	IPR001875	Death effector domain	GO:0005515(InterPro)|GO:0042981(InterPro)	Reactome:R-BTA-140534|Reactome:R-BTA-2562578|Reactome:R-BTA-3371378|Reactome:R-BTA-5218900|Reactome:R-BTA-5357786|Reactome:R-BTA-5357905|Reactome:R-BTA-5675482|Reactome:R-BTA-69416|Reactome:R-BTA-75157|Reactome:R-BTA-75158|Reactome:R-HSA-111465|Reactome:R-HSA-112409|Reactome:R-HSA-140534|Reactome:R-HSA-168638|Reactome:R-HSA-2562578|Reactome:R-HSA-264870|Reactome:R-HSA-3371378|Reactome:R-HSA-52134…
LG14.t1890	958566ab62d1fa12d822cc37ab1214b0	501	Gene3D	G3DSA:1.10.533.10	Death Domain, Fas	102	203	6e-17	T	28-01-2024	IPR011029	Death-like domain superfamily	-	MetaCyc:PWY-7250|MetaCyc:PWY-7511|MetaCyc:PWY-7884|Reactome:R-BTA-1257604|Reactome:R-BTA-140534|Reactome:R-BTA-168638|Reactome:R-BTA-202424|Reactome:R-BTA-209543|Reactome:R-BTA-209560|Reactome:R-BTA-2562578|Reactome:R-BTA-3371378|Reactome:R-BTA-450302|Reactome:R-BTA-450321|Reactome:R-BTA-5218900|Reactome:R-BTA-5357786|Reactome:R-BTA-5357905|Reactome:R-BTA-5357956|Reactome:R-BTA-5620971|Reactome:R…
LG14.t1890	958566ab62d1fa12d822cc37ab1214b0	501	SMART	SM00115	caspase_2	204	497	2.2e-81	T	28-01-2024	IPR015917	Peptidase C14A, caspase catalytic domain	GO:0008234(InterPro)	Reactome:R-BTA-5620971|Reactome:R-CEL-111465|Reactome:R-CEL-140342|Reactome:R-CEL-2028269|Reactome:R-CEL-264870|Reactome:R-CEL-351906|Reactome:R-CEL-418889|Reactome:R-CEL-5357905|Reactome:R-DME-111465|Reactome:R-DME-111469|Reactome:R-DME-140342|Reactome:R-DME-2028269|Reactome:R-DME-214397|Reactome:R-DME-214399|Reactome:R-DME-214411|Reactome:R-DME-214416|Reactome:R-DME-264870|Reactome:R-DME-351906…
LG14.t1890	958566ab62d1fa12d822cc37ab1214b0	501	PANTHER	PTHR48169	DED DOMAIN-CONTAINING PROTEIN	11	298	3.2e-64	T	28-01-2024	-	-	-	-
LG14.t1890	958566ab62d1fa12d822cc37ab1214b0	501	Pfam	PF00656	Caspase domain	212	494	3.4e-51	T	28-01-2024	IPR011600	Peptidase C14, caspase domain	GO:0004197(InterPro)|GO:0006508(InterPro)	Reactome:R-BTA-5620971|Reactome:R-CEL-111465|Reactome:R-CEL-140342|Reactome:R-CEL-2028269|Reactome:R-CEL-264870|Reactome:R-CEL-351906|Reactome:R-CEL-418889|Reactome:R-CEL-5357905|Reactome:R-DME-111465|Reactome:R-DME-111469|Reactome:R-DME-140342|Reactome:R-DME-2028269|Reactome:R-DME-214397|Reactome:R-DME-214399|Reactome:R-DME-214411|Reactome:R-DME-214416|Reactome:R-DME-264870|Reactome:R-DME-351906…
LG14.t1890	958566ab62d1fa12d822cc37ab1214b0	501	ProSiteProfiles	PS50208	Caspase family p20 domain profile.	211	361	42.5053	T	28-01-2024	IPR001309	Peptidase C14, p20 domain	GO:0004197(InterPro)|GO:0006508(InterPro)	Reactome:R-BTA-5620971|Reactome:R-CEL-111465|Reactome:R-CEL-140342|Reactome:R-CEL-2028269|Reactome:R-CEL-264870|Reactome:R-CEL-351906|Reactome:R-CEL-418889|Reactome:R-CEL-5357905|Reactome:R-DME-111465|Reactome:R-DME-111469|Reactome:R-DME-140342|Reactome:R-DME-2028269|Reactome:R-DME-214397|Reactome:R-DME-214399|Reactome:R-DME-214411|Reactome:R-DME-214416|Reactome:R-DME-264870|Reactome:R-DME-351906…
LG14.t1890	958566ab62d1fa12d822cc37ab1214b0	501	SUPERFAMILY	SSF47986	DEATH domain	11	92	1.88e-08	T	28-01-2024	IPR011029	Death-like domain superfamily	-	MetaCyc:PWY-7250|MetaCyc:PWY-7511|MetaCyc:PWY-7884|Reactome:R-BTA-1257604|Reactome:R-BTA-140534|Reactome:R-BTA-168638|Reactome:R-BTA-202424|Reactome:R-BTA-209543|Reactome:R-BTA-209560|Reactome:R-BTA-2562578|Reactome:R-BTA-3371378|Reactome:R-BTA-450302|Reactome:R-BTA-450321|Reactome:R-BTA-5218900|Reactome:R-BTA-5357786|Reactome:R-BTA-5357905|Reactome:R-BTA-5357956|Reactome:R-BTA-5620971|Reactome:R…
LG14.t1890	958566ab62d1fa12d822cc37ab1214b0	501	ProSitePatterns	PS01122	Caspase family cysteine active site.	348	359	-	T	28-01-2024	IPR033139	Peptidase family C14A, cysteine active site	-	Reactome:R-BTA-5620971|Reactome:R-CEL-111465|Reactome:R-CEL-140342|Reactome:R-CEL-2028269|Reactome:R-CEL-264870|Reactome:R-CEL-351906|Reactome:R-CEL-418889|Reactome:R-CEL-5357905|Reactome:R-DME-111465|Reactome:R-DME-111469|Reactome:R-DME-352238|Reactome:R-DRE-168638|Reactome:R-GGA-111459|Reactome:R-GGA-111463|Reactome:R-GGA-111464|Reactome:R-GGA-111465|Reactome:R-GGA-111469|Reactome:R-GGA-264870|…
LG14.t1890	958566ab62d1fa12d822cc37ab1214b0	501	ProSiteProfiles	PS50207	Caspase family p10 domain profile.	406	497	26.6464	T	28-01-2024	IPR002138	Peptidase C14, caspase non-catalytic subunit p10	GO:0004197(InterPro)|GO:0006508(InterPro)	Reactome:R-BTA-5620971|Reactome:R-CEL-111465|Reactome:R-CEL-140342|Reactome:R-CEL-2028269|Reactome:R-CEL-264870|Reactome:R-CEL-351906|Reactome:R-CEL-418889|Reactome:R-CEL-5357905|Reactome:R-DME-111465|Reactome:R-DME-111469|Reactome:R-DME-140342|Reactome:R-DME-2028269|Reactome:R-DME-214397|Reactome:R-DME-214399|Reactome:R-DME-214411|Reactome:R-DME-214416|Reactome:R-DME-264870|Reactome:R-DME-351906…
LG14.t1890	958566ab62d1fa12d822cc37ab1214b0	501	Pfam	PF01335	Death effector domain	10	83	5.5e-07	T	28-01-2024	IPR001875	Death effector domain	GO:0005515(InterPro)|GO:0042981(InterPro)	Reactome:R-BTA-140534|Reactome:R-BTA-2562578|Reactome:R-BTA-3371378|Reactome:R-BTA-5218900|Reactome:R-BTA-5357786|Reactome:R-BTA-5357905|Reactome:R-BTA-5675482|Reactome:R-BTA-69416|Reactome:R-BTA-75157|Reactome:R-BTA-75158|Reactome:R-HSA-111465|Reactome:R-HSA-112409|Reactome:R-HSA-140534|Reactome:R-HSA-168638|Reactome:R-HSA-2562578|Reactome:R-HSA-264870|Reactome:R-HSA-3371378|Reactome:R-HSA-52134…
LG14.t1890	958566ab62d1fa12d822cc37ab1214b0	501	Pfam	PF01335	Death effector domain	104	186	7.4e-08	T	28-01-2024	IPR001875	Death effector domain	GO:0005515(InterPro)|GO:0042981(InterPro)	Reactome:R-BTA-140534|Reactome:R-BTA-2562578|Reactome:R-BTA-3371378|Reactome:R-BTA-5218900|Reactome:R-BTA-5357786|Reactome:R-BTA-5357905|Reactome:R-BTA-5675482|Reactome:R-BTA-69416|Reactome:R-BTA-75157|Reactome:R-BTA-75158|Reactome:R-HSA-111465|Reactome:R-HSA-112409|Reactome:R-HSA-140534|Reactome:R-HSA-168638|Reactome:R-HSA-2562578|Reactome:R-HSA-264870|Reactome:R-HSA-3371378|Reactome:R-HSA-52134…
LG02.t2607	5a216d4fe113bc9006f3201c20709614	344	PANTHER	PTHR47901	CASPASE RECRUITMENT DOMAIN-CONTAINING PROTEIN 18	10	283	2.3e-28	T	28-01-2024	-	-	-	-
LG02.t2607	5a216d4fe113bc9006f3201c20709614	344	SMART	SM00115	caspase_2	9	340	1.6e-15	T	28-01-2024	IPR015917	Peptidase C14A, caspase catalytic domain	GO:0008234(InterPro)	Reactome:R-BTA-5620971|Reactome:R-CEL-111465|Reactome:R-CEL-140342|Reactome:R-CEL-2028269|Reactome:R-CEL-264870|Reactome:R-CEL-351906|Reactome:R-CEL-418889|Reactome:R-CEL-5357905|Reactome:R-DME-111465|Reactome:R-DME-111469|Reactome:R-DME-140342|Reactome:R-DME-2028269|Reactome:R-DME-214397|Reactome:R-DME-214399|Reactome:R-DME-214411|Reactome:R-DME-214416|Reactome:R-DME-264870|Reactome:R-DME-351906…
LG02.t2607	5a216d4fe113bc9006f3201c20709614	344	ProSiteProfiles	PS50207	Caspase family p10 domain profile.	240	283	10.1683	T	28-01-2024	IPR002138	Peptidase C14, caspase non-catalytic subunit p10	GO:0004197(InterPro)|GO:0006508(InterPro)	Reactome:R-BTA-5620971|Reactome:R-CEL-111465|Reactome:R-CEL-140342|Reactome:R-CEL-2028269|Reactome:R-CEL-264870|Reactome:R-CEL-351906|Reactome:R-CEL-418889|Reactome:R-CEL-5357905|Reactome:R-DME-111465|Reactome:R-DME-111469|Reactome:R-DME-140342|Reactome:R-DME-2028269|Reactome:R-DME-214397|Reactome:R-DME-214399|Reactome:R-DME-214411|Reactome:R-DME-214416|Reactome:R-DME-264870|Reactome:R-DME-351906…
LG02.t2607	5a216d4fe113bc9006f3201c20709614	344	Gene3D	G3DSA:3.40.50.1460	-	3	339	4.7e-56	T	28-01-2024	-	-	-	-
LG02.t2607	5a216d4fe113bc9006f3201c20709614	344	SUPERFAMILY	SSF52129	Caspase-like	8	309	2.09e-47	T	28-01-2024	IPR029030	Caspase-like domain superfamily	-	Reactome:R-BTA-5620971|Reactome:R-CEL-111465|Reactome:R-CEL-140342|Reactome:R-CEL-2028269|Reactome:R-CEL-264870|Reactome:R-CEL-351906|Reactome:R-CEL-418889|Reactome:R-CEL-5357905|Reactome:R-DME-111465|Reactome:R-DME-111469|Reactome:R-DME-140342|Reactome:R-DME-2028269|Reactome:R-DME-214397|Reactome:R-DME-214399|Reactome:R-DME-214411|Reactome:R-DME-214416|Reactome:R-DME-264870|Reactome:R-DME-351906…
LG02.t2607	5a216d4fe113bc9006f3201c20709614	344	PRINTS	PR00376	Interleukin-1B converting enzyme signature	16	29	1.1e-21	T	28-01-2024	IPR015917	Peptidase C14A, caspase catalytic domain	GO:0008234(InterPro)	Reactome:R-BTA-5620971|Reactome:R-CEL-111465|Reactome:R-CEL-140342|Reactome:R-CEL-2028269|Reactome:R-CEL-264870|Reactome:R-CEL-351906|Reactome:R-CEL-418889|Reactome:R-CEL-5357905|Reactome:R-DME-111465|Reactome:R-DME-111469|Reactome:R-DME-140342|Reactome:R-DME-2028269|Reactome:R-DME-214397|Reactome:R-DME-214399|Reactome:R-DME-214411|Reactome:R-DME-214416|Reactome:R-DME-264870|Reactome:R-DME-351906…
LG02.t2607	5a216d4fe113bc9006f3201c20709614	344	PRINTS	PR00376	Interleukin-1B converting enzyme signature	37	55	1.1e-21	T	28-01-2024	IPR015917	Peptidase C14A, caspase catalytic domain	GO:0008234(InterPro)	Reactome:R-BTA-5620971|Reactome:R-CEL-111465|Reactome:R-CEL-140342|Reactome:R-CEL-2028269|Reactome:R-CEL-264870|Reactome:R-CEL-351906|Reactome:R-CEL-418889|Reactome:R-CEL-5357905|Reactome:R-DME-111465|Reactome:R-DME-111469|Reactome:R-DME-140342|Reactome:R-DME-2028269|Reactome:R-DME-214397|Reactome:R-DME-214399|Reactome:R-DME-214411|Reactome:R-DME-214416|Reactome:R-DME-264870|Reactome:R-DME-351906…
LG02.t2607	5a216d4fe113bc9006f3201c20709614	344	PRINTS	PR00376	Interleukin-1B converting enzyme signature	55	73	1.1e-21	T	28-01-2024	IPR015917	Peptidase C14A, caspase catalytic domain	GO:0008234(InterPro)	Reactome:R-BTA-5620971|Reactome:R-CEL-111465|Reactome:R-CEL-140342|Reactome:R-CEL-2028269|Reactome:R-CEL-264870|Reactome:R-CEL-351906|Reactome:R-CEL-418889|Reactome:R-CEL-5357905|Reactome:R-DME-111465|Reactome:R-DME-111469|Reactome:R-DME-140342|Reactome:R-DME-2028269|Reactome:R-DME-214397|Reactome:R-DME-214399|Reactome:R-DME-214411|Reactome:R-DME-214416|Reactome:R-DME-264870|Reactome:R-DME-351906…
LG02.t2607	5a216d4fe113bc9006f3201c20709614	344	PRINTS	PR00376	Interleukin-1B converting enzyme signature	136	154	1.1e-21	T	28-01-2024	IPR015917	Peptidase C14A, caspase catalytic domain	GO:0008234(InterPro)	Reactome:R-BTA-5620971|Reactome:R-CEL-111465|Reactome:R-CEL-140342|Reactome:R-CEL-2028269|Reactome:R-CEL-264870|Reactome:R-CEL-351906|Reactome:R-CEL-418889|Reactome:R-CEL-5357905|Reactome:R-DME-111465|Reactome:R-DME-111469|Reactome:R-DME-140342|Reactome:R-DME-2028269|Reactome:R-DME-214397|Reactome:R-DME-214399|Reactome:R-DME-214411|Reactome:R-DME-214416|Reactome:R-DME-264870|Reactome:R-DME-351906…
LG02.t2607	5a216d4fe113bc9006f3201c20709614	344	PRINTS	PR00376	Interleukin-1B converting enzyme signature	88	96	1.1e-21	T	28-01-2024	IPR015917	Peptidase C14A, caspase catalytic domain	GO:0008234(InterPro)	Reactome:R-BTA-5620971|Reactome:R-CEL-111465|Reactome:R-CEL-140342|Reactome:R-CEL-2028269|Reactome:R-CEL-264870|Reactome:R-CEL-351906|Reactome:R-CEL-418889|Reactome:R-CEL-5357905|Reactome:R-DME-111465|Reactome:R-DME-111469|Reactome:R-DME-140342|Reactome:R-DME-2028269|Reactome:R-DME-214397|Reactome:R-DME-214399|Reactome:R-DME-214411|Reactome:R-DME-214416|Reactome:R-DME-264870|Reactome:R-DME-351906…
LG02.t2607	5a216d4fe113bc9006f3201c20709614	344	ProSiteProfiles	PS50208	Caspase family p20 domain profile.	16	155	37.1366	T	28-01-2024	IPR001309	Peptidase C14, p20 domain	GO:0004197(InterPro)|GO:0006508(InterPro)	Reactome:R-BTA-5620971|Reactome:R-CEL-111465|Reactome:R-CEL-140342|Reactome:R-CEL-2028269|Reactome:R-CEL-264870|Reactome:R-CEL-351906|Reactome:R-CEL-418889|Reactome:R-CEL-5357905|Reactome:R-DME-111465|Reactome:R-DME-111469|Reactome:R-DME-140342|Reactome:R-DME-2028269|Reactome:R-DME-214397|Reactome:R-DME-214399|Reactome:R-DME-214411|Reactome:R-DME-214416|Reactome:R-DME-264870|Reactome:R-DME-351906…
LG02.t2607	5a216d4fe113bc9006f3201c20709614	344	Pfam	PF00656	Caspase domain	17	306	1e-34	T	28-01-2024	IPR011600	Peptidase C14, caspase domain	GO:0004197(InterPro)|GO:0006508(InterPro)	Reactome:R-BTA-5620971|Reactome:R-CEL-111465|Reactome:R-CEL-140342|Reactome:R-CEL-2028269|Reactome:R-CEL-264870|Reactome:R-CEL-351906|Reactome:R-CEL-418889|Reactome:R-CEL-5357905|Reactome:R-DME-111465|Reactome:R-DME-111469|Reactome:R-DME-140342|Reactome:R-DME-2028269|Reactome:R-DME-214397|Reactome:R-DME-214399|Reactome:R-DME-214411|Reactome:R-DME-214416|Reactome:R-DME-264870|Reactome:R-DME-351906…
LG13.t1412	8cfac6dbee5fb1879eaea9484c588398	390	SUPERFAMILY	SSF52129	Caspase-like	134	312	1.47e-15	T	28-01-2024	IPR029030	Caspase-like domain superfamily	-	Reactome:R-BTA-5620971|Reactome:R-CEL-111465|Reactome:R-CEL-140342|Reactome:R-CEL-2028269|Reactome:R-CEL-264870|Reactome:R-CEL-351906|Reactome:R-CEL-418889|Reactome:R-CEL-5357905|Reactome:R-DME-111465|Reactome:R-DME-111469|Reactome:R-DME-140342|Reactome:R-DME-2028269|Reactome:R-DME-214397|Reactome:R-DME-214399|Reactome:R-DME-214411|Reactome:R-DME-214416|Reactome:R-DME-264870|Reactome:R-DME-351906…
LG13.t1412	8cfac6dbee5fb1879eaea9484c588398	390	MobiDBLite	mobidb-lite	consensus disorder prediction	369	390	-	T	28-01-2024	-	-	-	-
LG13.t1412	8cfac6dbee5fb1879eaea9484c588398	390	Pfam	PF00656	Caspase domain	144	293	8.4e-06	T	28-01-2024	IPR011600	Peptidase C14, caspase domain	GO:0004197(InterPro)|GO:0006508(InterPro)	Reactome:R-BTA-5620971|Reactome:R-CEL-111465|Reactome:R-CEL-140342|Reactome:R-CEL-2028269|Reactome:R-CEL-264870|Reactome:R-CEL-351906|Reactome:R-CEL-418889|Reactome:R-CEL-5357905|Reactome:R-DME-111465|Reactome:R-DME-111469|Reactome:R-DME-140342|Reactome:R-DME-2028269|Reactome:R-DME-214397|Reactome:R-DME-214399|Reactome:R-DME-214411|Reactome:R-DME-214416|Reactome:R-DME-264870|Reactome:R-DME-351906…
LG13.t1412	8cfac6dbee5fb1879eaea9484c588398	390	ProSiteProfiles	PS50208	Caspase family p20 domain profile.	143	274	13.522	T	28-01-2024	IPR001309	Peptidase C14, p20 domain	GO:0004197(InterPro)|GO:0006508(InterPro)	Reactome:R-BTA-5620971|Reactome:R-CEL-111465|Reactome:R-CEL-140342|Reactome:R-CEL-2028269|Reactome:R-CEL-264870|Reactome:R-CEL-351906|Reactome:R-CEL-418889|Reactome:R-CEL-5357905|Reactome:R-DME-111465|Reactome:R-DME-111469|Reactome:R-DME-140342|Reactome:R-DME-2028269|Reactome:R-DME-214397|Reactome:R-DME-214399|Reactome:R-DME-214411|Reactome:R-DME-214416|Reactome:R-DME-264870|Reactome:R-DME-351906…
LG13.t1412	8cfac6dbee5fb1879eaea9484c588398	390	SMART	SM00115	caspase_2	135	360	0.00053	T	28-01-2024	IPR015917	Peptidase C14A, caspase catalytic domain	GO:0008234(InterPro)	Reactome:R-BTA-5620971|Reactome:R-CEL-111465|Reactome:R-CEL-140342|Reactome:R-CEL-2028269|Reactome:R-CEL-264870|Reactome:R-CEL-351906|Reactome:R-CEL-418889|Reactome:R-CEL-5357905|Reactome:R-DME-111465|Reactome:R-DME-111469|Reactome:R-DME-140342|Reactome:R-DME-2028269|Reactome:R-DME-214397|Reactome:R-DME-214399|Reactome:R-DME-214411|Reactome:R-DME-214416|Reactome:R-DME-264870|Reactome:R-DME-351906…
LG13.t1412	8cfac6dbee5fb1879eaea9484c588398	390	Gene3D	G3DSA:3.30.70.1470	-	19	121	1.4e-11	T	28-01-2024	-	-	-	-
LG13.t1412	8cfac6dbee5fb1879eaea9484c588398	390	ProSiteProfiles	PS50207	Caspase family p10 domain profile.	55	118	12.0866	T	28-01-2024	IPR002138	Peptidase C14, caspase non-catalytic subunit p10	GO:0004197(InterPro)|GO:0006508(InterPro)	Reactome:R-BTA-5620971|Reactome:R-CEL-111465|Reactome:R-CEL-140342|Reactome:R-CEL-2028269|Reactome:R-CEL-264870|Reactome:R-CEL-351906|Reactome:R-CEL-418889|Reactome:R-CEL-5357905|Reactome:R-DME-111465|Reactome:R-DME-111469|Reactome:R-DME-140342|Reactome:R-DME-2028269|Reactome:R-DME-214397|Reactome:R-DME-214399|Reactome:R-DME-214411|Reactome:R-DME-214416|Reactome:R-DME-264870|Reactome:R-DME-351906…
LG13.t1412	8cfac6dbee5fb1879eaea9484c588398	390	PANTHER	PTHR47901	CASPASE RECRUITMENT DOMAIN-CONTAINING PROTEIN 18	130	291	1.8e-14	T	28-01-2024	-	-	-	-
LG13.t1412	8cfac6dbee5fb1879eaea9484c588398	390	Gene3D	G3DSA:3.40.50.1460	-	124	334	1.9e-21	T	28-01-2024	-	-	-	-
LG13.t1412	8cfac6dbee5fb1879eaea9484c588398	390	SUPERFAMILY	SSF52129	Caspase-like	46	119	5.53e-07	T	28-01-2024	IPR029030	Caspase-like domain superfamily	-	Reactome:R-BTA-5620971|Reactome:R-CEL-111465|Reactome:R-CEL-140342|Reactome:R-CEL-2028269|Reactome:R-CEL-264870|Reactome:R-CEL-351906|Reactome:R-CEL-418889|Reactome:R-CEL-5357905|Reactome:R-DME-111465|Reactome:R-DME-111469|Reactome:R-DME-140342|Reactome:R-DME-2028269|Reactome:R-DME-214397|Reactome:R-DME-214399|Reactome:R-DME-214411|Reactome:R-DME-214416|Reactome:R-DME-264870|Reactome:R-DME-351906…
LG14.t88	4d9a18c712d7923df69dcc669b029f77	611	Gene3D	G3DSA:3.40.50.1460	-	364	607	4.5e-24	T	28-01-2024	-	-	-	-
LG14.t88	4d9a18c712d7923df69dcc669b029f77	611	Pfam	PF00656	Caspase domain	370	580	4.6e-14	T	28-01-2024	IPR011600	Peptidase C14, caspase domain	GO:0004197(InterPro)|GO:0006508(InterPro)	Reactome:R-BTA-5620971|Reactome:R-CEL-111465|Reactome:R-CEL-140342|Reactome:R-CEL-2028269|Reactome:R-CEL-264870|Reactome:R-CEL-351906|Reactome:R-CEL-418889|Reactome:R-CEL-5357905|Reactome:R-DME-111465|Reactome:R-DME-111469|Reactome:R-DME-140342|Reactome:R-DME-2028269|Reactome:R-DME-214397|Reactome:R-DME-214399|Reactome:R-DME-214411|Reactome:R-DME-214416|Reactome:R-DME-264870|Reactome:R-DME-351906…
LG14.t88	4d9a18c712d7923df69dcc669b029f77	611	Pfam	PF00656	Caspase domain	50	364	3.5e-29	T	28-01-2024	IPR011600	Peptidase C14, caspase domain	GO:0004197(InterPro)|GO:0006508(InterPro)	Reactome:R-BTA-5620971|Reactome:R-CEL-111465|Reactome:R-CEL-140342|Reactome:R-CEL-2028269|Reactome:R-CEL-264870|Reactome:R-CEL-351906|Reactome:R-CEL-418889|Reactome:R-CEL-5357905|Reactome:R-DME-111465|Reactome:R-DME-111469|Reactome:R-DME-140342|Reactome:R-DME-2028269|Reactome:R-DME-214397|Reactome:R-DME-214399|Reactome:R-DME-214411|Reactome:R-DME-214416|Reactome:R-DME-264870|Reactome:R-DME-351906…
LG14.t88	4d9a18c712d7923df69dcc669b029f77	611	SUPERFAMILY	SSF52129	Caspase-like	38	354	2.57e-32	T	28-01-2024	IPR029030	Caspase-like domain superfamily	-	Reactome:R-BTA-5620971|Reactome:R-CEL-111465|Reactome:R-CEL-140342|Reactome:R-CEL-2028269|Reactome:R-CEL-264870|Reactome:R-CEL-351906|Reactome:R-CEL-418889|Reactome:R-CEL-5357905|Reactome:R-DME-111465|Reactome:R-DME-111469|Reactome:R-DME-140342|Reactome:R-DME-2028269|Reactome:R-DME-214397|Reactome:R-DME-214399|Reactome:R-DME-214411|Reactome:R-DME-214416|Reactome:R-DME-264870|Reactome:R-DME-351906…
LG14.t88	4d9a18c712d7923df69dcc669b029f77	611	ProSiteProfiles	PS50208	Caspase family p20 domain profile.	49	189	22.3106	T	28-01-2024	IPR001309	Peptidase C14, p20 domain	GO:0004197(InterPro)|GO:0006508(InterPro)	Reactome:R-BTA-5620971|Reactome:R-CEL-111465|Reactome:R-CEL-140342|Reactome:R-CEL-2028269|Reactome:R-CEL-264870|Reactome:R-CEL-351906|Reactome:R-CEL-418889|Reactome:R-CEL-5357905|Reactome:R-DME-111465|Reactome:R-DME-111469|Reactome:R-DME-140342|Reactome:R-DME-2028269|Reactome:R-DME-214397|Reactome:R-DME-214399|Reactome:R-DME-214411|Reactome:R-DME-214416|Reactome:R-DME-264870|Reactome:R-DME-351906…
LG14.t88	4d9a18c712d7923df69dcc669b029f77	611	SUPERFAMILY	SSF52129	Caspase-like	368	563	4.93e-17	T	28-01-2024	IPR029030	Caspase-like domain superfamily	-	Reactome:R-BTA-5620971|Reactome:R-CEL-111465|Reactome:R-CEL-140342|Reactome:R-CEL-2028269|Reactome:R-CEL-264870|Reactome:R-CEL-351906|Reactome:R-CEL-418889|Reactome:R-CEL-5357905|Reactome:R-DME-111465|Reactome:R-DME-111469|Reactome:R-DME-140342|Reactome:R-DME-2028269|Reactome:R-DME-214397|Reactome:R-DME-214399|Reactome:R-DME-214411|Reactome:R-DME-214416|Reactome:R-DME-264870|Reactome:R-DME-351906…
LG14.t88	4d9a18c712d7923df69dcc669b029f77	611	Gene3D	G3DSA:3.40.50.1460	-	31	363	7e-44	T	28-01-2024	-	-	-	-
LG14.t88	4d9a18c712d7923df69dcc669b029f77	611	PANTHER	PTHR22576	MUCOSA ASSOCIATED LYMPHOID TISSUE LYMPHOMA TRANSLOCATION PROTEIN 1/PARACASPASE	35	215	1.3e-26	T	28-01-2024	-	-	-	-
LG14.t88	4d9a18c712d7923df69dcc669b029f77	611	SMART	SM00115	caspase_2	42	370	9.1e-07	T	28-01-2024	IPR015917	Peptidase C14A, caspase catalytic domain	GO:0008234(InterPro)	Reactome:R-BTA-5620971|Reactome:R-CEL-111465|Reactome:R-CEL-140342|Reactome:R-CEL-2028269|Reactome:R-CEL-264870|Reactome:R-CEL-351906|Reactome:R-CEL-418889|Reactome:R-CEL-5357905|Reactome:R-DME-111465|Reactome:R-DME-111469|Reactome:R-DME-140342|Reactome:R-DME-2028269|Reactome:R-DME-214397|Reactome:R-DME-214399|Reactome:R-DME-214411|Reactome:R-DME-214416|Reactome:R-DME-264870|Reactome:R-DME-351906…
LG14.t88	4d9a18c712d7923df69dcc669b029f77	611	PRINTS	PR00376	Interleukin-1B converting enzyme signature	121	129	5.1e-15	T	28-01-2024	IPR015917	Peptidase C14A, caspase catalytic domain	GO:0008234(InterPro)	Reactome:R-BTA-5620971|Reactome:R-CEL-111465|Reactome:R-CEL-140342|Reactome:R-CEL-2028269|Reactome:R-CEL-264870|Reactome:R-CEL-351906|Reactome:R-CEL-418889|Reactome:R-CEL-5357905|Reactome:R-DME-111465|Reactome:R-DME-111469|Reactome:R-DME-140342|Reactome:R-DME-2028269|Reactome:R-DME-214397|Reactome:R-DME-214399|Reactome:R-DME-214411|Reactome:R-DME-214416|Reactome:R-DME-264870|Reactome:R-DME-351906…
LG14.t88	4d9a18c712d7923df69dcc669b029f77	611	PRINTS	PR00376	Interleukin-1B converting enzyme signature	170	188	5.1e-15	T	28-01-2024	IPR015917	Peptidase C14A, caspase catalytic domain	GO:0008234(InterPro)	Reactome:R-BTA-5620971|Reactome:R-CEL-111465|Reactome:R-CEL-140342|Reactome:R-CEL-2028269|Reactome:R-CEL-264870|Reactome:R-CEL-351906|Reactome:R-CEL-418889|Reactome:R-CEL-5357905|Reactome:R-DME-111465|Reactome:R-DME-111469|Reactome:R-DME-140342|Reactome:R-DME-2028269|Reactome:R-DME-214397|Reactome:R-DME-214399|Reactome:R-DME-214411|Reactome:R-DME-214416|Reactome:R-DME-264870|Reactome:R-DME-351906…
LG14.t88	4d9a18c712d7923df69dcc669b029f77	611	PRINTS	PR00376	Interleukin-1B converting enzyme signature	87	105	5.1e-15	T	28-01-2024	IPR015917	Peptidase C14A, caspase catalytic domain	GO:0008234(InterPro)	Reactome:R-BTA-5620971|Reactome:R-CEL-111465|Reactome:R-CEL-140342|Reactome:R-CEL-2028269|Reactome:R-CEL-264870|Reactome:R-CEL-351906|Reactome:R-CEL-418889|Reactome:R-CEL-5357905|Reactome:R-DME-111465|Reactome:R-DME-111469|Reactome:R-DME-140342|Reactome:R-DME-2028269|Reactome:R-DME-214397|Reactome:R-DME-214399|Reactome:R-DME-214411|Reactome:R-DME-214416|Reactome:R-DME-264870|Reactome:R-DME-351906…
LG14.t88	4d9a18c712d7923df69dcc669b029f77	611	PRINTS	PR00376	Interleukin-1B converting enzyme signature	49	62	5.1e-15	T	28-01-2024	IPR015917	Peptidase C14A, caspase catalytic domain	GO:0008234(InterPro)	Reactome:R-BTA-5620971|Reactome:R-CEL-111465|Reactome:R-CEL-140342|Reactome:R-CEL-2028269|Reactome:R-CEL-264870|Reactome:R-CEL-351906|Reactome:R-CEL-418889|Reactome:R-CEL-5357905|Reactome:R-DME-111465|Reactome:R-DME-111469|Reactome:R-DME-140342|Reactome:R-DME-2028269|Reactome:R-DME-214397|Reactome:R-DME-214399|Reactome:R-DME-214411|Reactome:R-DME-214416|Reactome:R-DME-264870|Reactome:R-DME-351906…
LG14.t88	4d9a18c712d7923df69dcc669b029f77	611	ProSiteProfiles	PS50208	Caspase family p20 domain profile.	369	439	13.6557	T	28-01-2024	IPR001309	Peptidase C14, p20 domain	GO:0004197(InterPro)|GO:0006508(InterPro)	Reactome:R-BTA-5620971|Reactome:R-CEL-111465|Reactome:R-CEL-140342|Reactome:R-CEL-2028269|Reactome:R-CEL-264870|Reactome:R-CEL-351906|Reactome:R-CEL-418889|Reactome:R-CEL-5357905|Reactome:R-DME-111465|Reactome:R-DME-111469|Reactome:R-DME-140342|Reactome:R-DME-2028269|Reactome:R-DME-214397|Reactome:R-DME-214399|Reactome:R-DME-214411|Reactome:R-DME-214416|Reactome:R-DME-264870|Reactome:R-DME-351906…
LG13.t2755	797ac2010b78134e55f1970beec8c0be	502	CDD	cd00032	CASc	256	497	1.15e-77	T	28-01-2024	IPR015917	Peptidase C14A, caspase catalytic domain	GO:0008234(InterPro)	Reactome:R-BTA-5620971|Reactome:R-CEL-111465|Reactome:R-CEL-140342|Reactome:R-CEL-2028269|Reactome:R-CEL-264870|Reactome:R-CEL-351906|Reactome:R-CEL-418889|Reactome:R-CEL-5357905|Reactome:R-DME-111465|Reactome:R-DME-111469|Reactome:R-DME-140342|Reactome:R-DME-2028269|Reactome:R-DME-214397|Reactome:R-DME-214399|Reactome:R-DME-214411|Reactome:R-DME-214416|Reactome:R-DME-264870|Reactome:R-DME-351906…
LG13.t2755	797ac2010b78134e55f1970beec8c0be	502	MobiDBLite	mobidb-lite	consensus disorder prediction	114	257	-	T	28-01-2024	-	-	-	-
LG13.t2755	797ac2010b78134e55f1970beec8c0be	502	Gene3D	G3DSA:1.10.533.10	Death Domain, Fas	1	96	3.3e-23	T	28-01-2024	IPR011029	Death-like domain superfamily	-	MetaCyc:PWY-7250|MetaCyc:PWY-7511|MetaCyc:PWY-7884|Reactome:R-BTA-1257604|Reactome:R-BTA-140534|Reactome:R-BTA-168638|Reactome:R-BTA-202424|Reactome:R-BTA-209543|Reactome:R-BTA-209560|Reactome:R-BTA-2562578|Reactome:R-BTA-3371378|Reactome:R-BTA-450302|Reactome:R-BTA-450321|Reactome:R-BTA-5218900|Reactome:R-BTA-5357786|Reactome:R-BTA-5357905|Reactome:R-BTA-5357956|Reactome:R-BTA-5620971|Reactome:R…
LG13.t2755	797ac2010b78134e55f1970beec8c0be	502	ProSiteProfiles	PS50209	CARD caspase recruitment domain profile.	1	91	15.2055	T	28-01-2024	IPR001315	CARD domain	GO:0042981(InterPro)	MetaCyc:PWY-7250|MetaCyc:PWY-7511|Reactome:R-BTA-168638|Reactome:R-BTA-202424|Reactome:R-BTA-209543|Reactome:R-BTA-450302|Reactome:R-BTA-450321|Reactome:R-BTA-5620971|Reactome:R-BTA-5689896|Reactome:R-CEL-111465|Reactome:R-CEL-140342|Reactome:R-CEL-2028269|Reactome:R-CEL-264870|Reactome:R-CEL-351906|Reactome:R-CEL-418889|Reactome:R-CEL-5357905|Reactome:R-CFA-168638|Reactome:R-CFA-5357786|Reactome…
LG13.t2755	797ac2010b78134e55f1970beec8c0be	502	ProSiteProfiles	PS50207	Caspase family p10 domain profile.	411	499	28.4879	T	28-01-2024	IPR002138	Peptidase C14, caspase non-catalytic subunit p10	GO:0004197(InterPro)|GO:0006508(InterPro)	Reactome:R-BTA-5620971|Reactome:R-CEL-111465|Reactome:R-CEL-140342|Reactome:R-CEL-2028269|Reactome:R-CEL-264870|Reactome:R-CEL-351906|Reactome:R-CEL-418889|Reactome:R-CEL-5357905|Reactome:R-DME-111465|Reactome:R-DME-111469|Reactome:R-DME-140342|Reactome:R-DME-2028269|Reactome:R-DME-214397|Reactome:R-DME-214399|Reactome:R-DME-214411|Reactome:R-DME-214416|Reactome:R-DME-264870|Reactome:R-DME-351906…
LG13.t2755	797ac2010b78134e55f1970beec8c0be	502	SMART	SM00115	caspase_2	255	499	9.9e-71	T	28-01-2024	IPR015917	Peptidase C14A, caspase catalytic domain	GO:0008234(InterPro)	Reactome:R-BTA-5620971|Reactome:R-CEL-111465|Reactome:R-CEL-140342|Reactome:R-CEL-2028269|Reactome:R-CEL-264870|Reactome:R-CEL-351906|Reactome:R-CEL-418889|Reactome:R-CEL-5357905|Reactome:R-DME-111465|Reactome:R-DME-111469|Reactome:R-DME-140342|Reactome:R-DME-2028269|Reactome:R-DME-214397|Reactome:R-DME-214399|Reactome:R-DME-214411|Reactome:R-DME-214416|Reactome:R-DME-264870|Reactome:R-DME-351906…
LG13.t2755	797ac2010b78134e55f1970beec8c0be	502	Pfam	PF00619	Caspase recruitment domain	6	89	1.4e-07	T	28-01-2024	IPR001315	CARD domain	GO:0042981(InterPro)	MetaCyc:PWY-7250|MetaCyc:PWY-7511|Reactome:R-BTA-168638|Reactome:R-BTA-202424|Reactome:R-BTA-209543|Reactome:R-BTA-450302|Reactome:R-BTA-450321|Reactome:R-BTA-5620971|Reactome:R-BTA-5689896|Reactome:R-CEL-111465|Reactome:R-CEL-140342|Reactome:R-CEL-2028269|Reactome:R-CEL-264870|Reactome:R-CEL-351906|Reactome:R-CEL-418889|Reactome:R-CEL-5357905|Reactome:R-CFA-168638|Reactome:R-CFA-5357786|Reactome…
LG13.t2755	797ac2010b78134e55f1970beec8c0be	502	PANTHER	PTHR47901	CASPASE RECRUITMENT DOMAIN-CONTAINING PROTEIN 18	24	497	7.2e-62	T	28-01-2024	-	-	-	-
LG13.t2755	797ac2010b78134e55f1970beec8c0be	502	SUPERFAMILY	SSF52129	Caspase-like	252	499	1.26e-68	T	28-01-2024	IPR029030	Caspase-like domain superfamily	-	Reactome:R-BTA-5620971|Reactome:R-CEL-111465|Reactome:R-CEL-140342|Reactome:R-CEL-2028269|Reactome:R-CEL-264870|Reactome:R-CEL-351906|Reactome:R-CEL-418889|Reactome:R-CEL-5357905|Reactome:R-DME-111465|Reactome:R-DME-111469|Reactome:R-DME-140342|Reactome:R-DME-2028269|Reactome:R-DME-214397|Reactome:R-DME-214399|Reactome:R-DME-214411|Reactome:R-DME-214416|Reactome:R-DME-264870|Reactome:R-DME-351906…
LG13.t2755	797ac2010b78134e55f1970beec8c0be	502	PRINTS	PR00376	Interleukin-1B converting enzyme signature	331	339	4.5e-28	T	28-01-2024	IPR015917	Peptidase C14A, caspase catalytic domain	GO:0008234(InterPro)	Reactome:R-BTA-5620971|Reactome:R-CEL-111465|Reactome:R-CEL-140342|Reactome:R-CEL-2028269|Reactome:R-CEL-264870|Reactome:R-CEL-351906|Reactome:R-CEL-418889|Reactome:R-CEL-5357905|Reactome:R-DME-111465|Reactome:R-DME-111469|Reactome:R-DME-140342|Reactome:R-DME-2028269|Reactome:R-DME-214397|Reactome:R-DME-214399|Reactome:R-DME-214411|Reactome:R-DME-214416|Reactome:R-DME-264870|Reactome:R-DME-351906…
LG13.t2755	797ac2010b78134e55f1970beec8c0be	502	PRINTS	PR00376	Interleukin-1B converting enzyme signature	433	444	4.5e-28	T	28-01-2024	IPR015917	Peptidase C14A, caspase catalytic domain	GO:0008234(InterPro)	Reactome:R-BTA-5620971|Reactome:R-CEL-111465|Reactome:R-CEL-140342|Reactome:R-CEL-2028269|Reactome:R-CEL-264870|Reactome:R-CEL-351906|Reactome:R-CEL-418889|Reactome:R-CEL-5357905|Reactome:R-DME-111465|Reactome:R-DME-111469|Reactome:R-DME-140342|Reactome:R-DME-2028269|Reactome:R-DME-214397|Reactome:R-DME-214399|Reactome:R-DME-214411|Reactome:R-DME-214416|Reactome:R-DME-264870|Reactome:R-DME-351906…
LG13.t2755	797ac2010b78134e55f1970beec8c0be	502	PRINTS	PR00376	Interleukin-1B converting enzyme signature	298	316	4.5e-28	T	28-01-2024	IPR015917	Peptidase C14A, caspase catalytic domain	GO:0008234(InterPro)	Reactome:R-BTA-5620971|Reactome:R-CEL-111465|Reactome:R-CEL-140342|Reactome:R-CEL-2028269|Reactome:R-CEL-264870|Reactome:R-CEL-351906|Reactome:R-CEL-418889|Reactome:R-CEL-5357905|Reactome:R-DME-111465|Reactome:R-DME-111469|Reactome:R-DME-140342|Reactome:R-DME-2028269|Reactome:R-DME-214397|Reactome:R-DME-214399|Reactome:R-DME-214411|Reactome:R-DME-214416|Reactome:R-DME-264870|Reactome:R-DME-351906…
LG13.t2755	797ac2010b78134e55f1970beec8c0be	502	PRINTS	PR00376	Interleukin-1B converting enzyme signature	262	275	4.5e-28	T	28-01-2024	IPR015917	Peptidase C14A, caspase catalytic domain	GO:0008234(InterPro)	Reactome:R-BTA-5620971|Reactome:R-CEL-111465|Reactome:R-CEL-140342|Reactome:R-CEL-2028269|Reactome:R-CEL-264870|Reactome:R-CEL-351906|Reactome:R-CEL-418889|Reactome:R-CEL-5357905|Reactome:R-DME-111465|Reactome:R-DME-111469|Reactome:R-DME-140342|Reactome:R-DME-2028269|Reactome:R-DME-214397|Reactome:R-DME-214399|Reactome:R-DME-214411|Reactome:R-DME-214416|Reactome:R-DME-264870|Reactome:R-DME-351906…
LG13.t2755	797ac2010b78134e55f1970beec8c0be	502	PRINTS	PR00376	Interleukin-1B converting enzyme signature	280	298	4.5e-28	T	28-01-2024	IPR015917	Peptidase C14A, caspase catalytic domain	GO:0008234(InterPro)	Reactome:R-BTA-5620971|Reactome:R-CEL-111465|Reactome:R-CEL-140342|Reactome:R-CEL-2028269|Reactome:R-CEL-264870|Reactome:R-CEL-351906|Reactome:R-CEL-418889|Reactome:R-CEL-5357905|Reactome:R-DME-111465|Reactome:R-DME-111469|Reactome:R-DME-140342|Reactome:R-DME-2028269|Reactome:R-DME-214397|Reactome:R-DME-214399|Reactome:R-DME-214411|Reactome:R-DME-214416|Reactome:R-DME-264870|Reactome:R-DME-351906…
LG13.t2755	797ac2010b78134e55f1970beec8c0be	502	PRINTS	PR00376	Interleukin-1B converting enzyme signature	366	384	4.5e-28	T	28-01-2024	IPR015917	Peptidase C14A, caspase catalytic domain	GO:0008234(InterPro)	Reactome:R-BTA-5620971|Reactome:R-CEL-111465|Reactome:R-CEL-140342|Reactome:R-CEL-2028269|Reactome:R-CEL-264870|Reactome:R-CEL-351906|Reactome:R-CEL-418889|Reactome:R-CEL-5357905|Reactome:R-DME-111465|Reactome:R-DME-111469|Reactome:R-DME-140342|Reactome:R-DME-2028269|Reactome:R-DME-214397|Reactome:R-DME-214399|Reactome:R-DME-214411|Reactome:R-DME-214416|Reactome:R-DME-264870|Reactome:R-DME-351906…
LG13.t2755	797ac2010b78134e55f1970beec8c0be	502	PIRSF	PIRSF038001	Caspase_ICE	1	501	2.5e-95	T	28-01-2024	-	-	-	-
LG13.t2755	797ac2010b78134e55f1970beec8c0be	502	SUPERFAMILY	SSF47986	DEATH domain	1	95	1.6e-19	T	28-01-2024	IPR011029	Death-like domain superfamily	-	MetaCyc:PWY-7250|MetaCyc:PWY-7511|MetaCyc:PWY-7884|Reactome:R-BTA-1257604|Reactome:R-BTA-140534|Reactome:R-BTA-168638|Reactome:R-BTA-202424|Reactome:R-BTA-209543|Reactome:R-BTA-209560|Reactome:R-BTA-2562578|Reactome:R-BTA-3371378|Reactome:R-BTA-450302|Reactome:R-BTA-450321|Reactome:R-BTA-5218900|Reactome:R-BTA-5357786|Reactome:R-BTA-5357905|Reactome:R-BTA-5357956|Reactome:R-BTA-5620971|Reactome:R…
LG13.t2755	797ac2010b78134e55f1970beec8c0be	502	ProSiteProfiles	PS50208	Caspase family p20 domain profile.	262	385	38.8752	T	28-01-2024	IPR001309	Peptidase C14, p20 domain	GO:0004197(InterPro)|GO:0006508(InterPro)	Reactome:R-BTA-5620971|Reactome:R-CEL-111465|Reactome:R-CEL-140342|Reactome:R-CEL-2028269|Reactome:R-CEL-264870|Reactome:R-CEL-351906|Reactome:R-CEL-418889|Reactome:R-CEL-5357905|Reactome:R-DME-111465|Reactome:R-DME-111469|Reactome:R-DME-140342|Reactome:R-DME-2028269|Reactome:R-DME-214397|Reactome:R-DME-214399|Reactome:R-DME-214411|Reactome:R-DME-214416|Reactome:R-DME-264870|Reactome:R-DME-351906…
LG13.t2755	797ac2010b78134e55f1970beec8c0be	502	SMART	SM00114	card_3	1	90	4.1e-12	T	28-01-2024	IPR001315	CARD domain	GO:0042981(InterPro)	MetaCyc:PWY-7250|MetaCyc:PWY-7511|Reactome:R-BTA-168638|Reactome:R-BTA-202424|Reactome:R-BTA-209543|Reactome:R-BTA-450302|Reactome:R-BTA-450321|Reactome:R-BTA-5620971|Reactome:R-BTA-5689896|Reactome:R-CEL-111465|Reactome:R-CEL-140342|Reactome:R-CEL-2028269|Reactome:R-CEL-264870|Reactome:R-CEL-351906|Reactome:R-CEL-418889|Reactome:R-CEL-5357905|Reactome:R-CFA-168638|Reactome:R-CFA-5357786|Reactome…
LG13.t2755	797ac2010b78134e55f1970beec8c0be	502	MobiDBLite	mobidb-lite	consensus disorder prediction	114	249	-	T	28-01-2024	-	-	-	-
LG13.t2755	797ac2010b78134e55f1970beec8c0be	502	Gene3D	G3DSA:3.40.50.1460	-	247	501	2.4e-80	T	28-01-2024	-	-	-	-
LG13.t2755	797ac2010b78134e55f1970beec8c0be	502	ProSitePatterns	PS01121	Caspase family histidine active site.	326	339	-	T	28-01-2024	IPR016129	Peptidase family C14A, His active site	-	Reactome:R-BTA-5620971|Reactome:R-CEL-111465|Reactome:R-CEL-140342|Reactome:R-CEL-2028269|Reactome:R-CEL-264870|Reactome:R-CEL-351906|Reactome:R-CEL-418889|Reactome:R-CEL-5357905|Reactome:R-DME-111465|Reactome:R-DME-111469|Reactome:R-DME-352238|Reactome:R-DRE-168638|Reactome:R-GGA-111459|Reactome:R-GGA-111463|Reactome:R-GGA-111464|Reactome:R-GGA-111465|Reactome:R-GGA-111469|Reactome:R-GGA-264870|…
LG13.t2755	797ac2010b78134e55f1970beec8c0be	502	Pfam	PF00656	Caspase domain	263	494	3.1e-48	T	28-01-2024	IPR011600	Peptidase C14, caspase domain	GO:0004197(InterPro)|GO:0006508(InterPro)	Reactome:R-BTA-5620971|Reactome:R-CEL-111465|Reactome:R-CEL-140342|Reactome:R-CEL-2028269|Reactome:R-CEL-264870|Reactome:R-CEL-351906|Reactome:R-CEL-418889|Reactome:R-CEL-5357905|Reactome:R-DME-111465|Reactome:R-DME-111469|Reactome:R-DME-140342|Reactome:R-DME-2028269|Reactome:R-DME-214397|Reactome:R-DME-214399|Reactome:R-DME-214411|Reactome:R-DME-214416|Reactome:R-DME-264870|Reactome:R-DME-351906…
LG02.t3391	e4a866297be26edeaf8a856a5fa30e1e	377	SUPERFAMILY	SSF52129	Caspase-like	160	323	3.61e-10	T	28-01-2024	IPR029030	Caspase-like domain superfamily	-	Reactome:R-BTA-5620971|Reactome:R-CEL-111465|Reactome:R-CEL-140342|Reactome:R-CEL-2028269|Reactome:R-CEL-264870|Reactome:R-CEL-351906|Reactome:R-CEL-418889|Reactome:R-CEL-5357905|Reactome:R-DME-111465|Reactome:R-DME-111469|Reactome:R-DME-140342|Reactome:R-DME-2028269|Reactome:R-DME-214397|Reactome:R-DME-214399|Reactome:R-DME-214411|Reactome:R-DME-214416|Reactome:R-DME-264870|Reactome:R-DME-351906…
LG02.t3391	e4a866297be26edeaf8a856a5fa30e1e	377	Gene3D	G3DSA:3.40.50.1460	-	159	339	2.4e-17	T	28-01-2024	-	-	-	-
LG02.t3391	e4a866297be26edeaf8a856a5fa30e1e	377	ProSiteProfiles	PS50208	Caspase family p20 domain profile.	165	250	11.4203	T	28-01-2024	IPR001309	Peptidase C14, p20 domain	GO:0004197(InterPro)|GO:0006508(InterPro)	Reactome:R-BTA-5620971|Reactome:R-CEL-111465|Reactome:R-CEL-140342|Reactome:R-CEL-2028269|Reactome:R-CEL-264870|Reactome:R-CEL-351906|Reactome:R-CEL-418889|Reactome:R-CEL-5357905|Reactome:R-DME-111465|Reactome:R-DME-111469|Reactome:R-DME-140342|Reactome:R-DME-2028269|Reactome:R-DME-214397|Reactome:R-DME-214399|Reactome:R-DME-214411|Reactome:R-DME-214416|Reactome:R-DME-264870|Reactome:R-DME-351906…
LG02.t3391	e4a866297be26edeaf8a856a5fa30e1e	377	Pfam	PF00656	Caspase domain	166	323	0.023	T	28-01-2024	IPR011600	Peptidase C14, caspase domain	GO:0004197(InterPro)|GO:0006508(InterPro)	Reactome:R-BTA-5620971|Reactome:R-CEL-111465|Reactome:R-CEL-140342|Reactome:R-CEL-2028269|Reactome:R-CEL-264870|Reactome:R-CEL-351906|Reactome:R-CEL-418889|Reactome:R-CEL-5357905|Reactome:R-DME-111465|Reactome:R-DME-111469|Reactome:R-DME-140342|Reactome:R-DME-2028269|Reactome:R-DME-214397|Reactome:R-DME-214399|Reactome:R-DME-214411|Reactome:R-DME-214416|Reactome:R-DME-264870|Reactome:R-DME-351906…
LG02.t2602	446804611940ee2826e264f00dd8fbc1	468	PRINTS	PR00376	Interleukin-1B converting enzyme signature	76	94	4e-06	T	28-01-2024	IPR015917	Peptidase C14A, caspase catalytic domain	GO:0008234(InterPro)	Reactome:R-BTA-5620971|Reactome:R-CEL-111465|Reactome:R-CEL-140342|Reactome:R-CEL-2028269|Reactome:R-CEL-264870|Reactome:R-CEL-351906|Reactome:R-CEL-418889|Reactome:R-CEL-5357905|Reactome:R-DME-111465|Reactome:R-DME-111469|Reactome:R-DME-140342|Reactome:R-DME-2028269|Reactome:R-DME-214397|Reactome:R-DME-214399|Reactome:R-DME-214411|Reactome:R-DME-214416|Reactome:R-DME-264870|Reactome:R-DME-351906…
LG02.t2602	446804611940ee2826e264f00dd8fbc1	468	PRINTS	PR00376	Interleukin-1B converting enzyme signature	28	36	4e-06	T	28-01-2024	IPR015917	Peptidase C14A, caspase catalytic domain	GO:0008234(InterPro)	Reactome:R-BTA-5620971|Reactome:R-CEL-111465|Reactome:R-CEL-140342|Reactome:R-CEL-2028269|Reactome:R-CEL-264870|Reactome:R-CEL-351906|Reactome:R-CEL-418889|Reactome:R-CEL-5357905|Reactome:R-DME-111465|Reactome:R-DME-111469|Reactome:R-DME-140342|Reactome:R-DME-2028269|Reactome:R-DME-214397|Reactome:R-DME-214399|Reactome:R-DME-214411|Reactome:R-DME-214416|Reactome:R-DME-264870|Reactome:R-DME-351906…
LG02.t2602	446804611940ee2826e264f00dd8fbc1	468	PANTHER	PTHR33153	MYND-TYPE DOMAIN-CONTAINING PROTEIN	237	410	6e-32	T	28-01-2024	-	-	-	-
LG02.t2602	446804611940ee2826e264f00dd8fbc1	468	Pfam	PF00656	Caspase domain	21	239	2.5e-20	T	28-01-2024	IPR011600	Peptidase C14, caspase domain	GO:0004197(InterPro)|GO:0006508(InterPro)	Reactome:R-BTA-5620971|Reactome:R-CEL-111465|Reactome:R-CEL-140342|Reactome:R-CEL-2028269|Reactome:R-CEL-264870|Reactome:R-CEL-351906|Reactome:R-CEL-418889|Reactome:R-CEL-5357905|Reactome:R-DME-111465|Reactome:R-DME-111469|Reactome:R-DME-140342|Reactome:R-DME-2028269|Reactome:R-DME-214397|Reactome:R-DME-214399|Reactome:R-DME-214411|Reactome:R-DME-214416|Reactome:R-DME-264870|Reactome:R-DME-351906…
LG02.t2602	446804611940ee2826e264f00dd8fbc1	468	SignalP_EUK	SignalP-noTM	SignalP-noTM	1	16	-	T	28-01-2024	-	-	-	-
LG02.t2602	446804611940ee2826e264f00dd8fbc1	468	ProSiteProfiles	PS50208	Caspase family p20 domain profile.	22	95	21.3553	T	28-01-2024	IPR001309	Peptidase C14, p20 domain	GO:0004197(InterPro)|GO:0006508(InterPro)	Reactome:R-BTA-5620971|Reactome:R-CEL-111465|Reactome:R-CEL-140342|Reactome:R-CEL-2028269|Reactome:R-CEL-264870|Reactome:R-CEL-351906|Reactome:R-CEL-418889|Reactome:R-CEL-5357905|Reactome:R-DME-111465|Reactome:R-DME-111469|Reactome:R-DME-140342|Reactome:R-DME-2028269|Reactome:R-DME-214397|Reactome:R-DME-214399|Reactome:R-DME-214411|Reactome:R-DME-214416|Reactome:R-DME-264870|Reactome:R-DME-351906…
LG02.t2602	446804611940ee2826e264f00dd8fbc1	468	SUPERFAMILY	SSF52129	Caspase-like	10	233	8.77e-27	T	28-01-2024	IPR029030	Caspase-like domain superfamily	-	Reactome:R-BTA-5620971|Reactome:R-CEL-111465|Reactome:R-CEL-140342|Reactome:R-CEL-2028269|Reactome:R-CEL-264870|Reactome:R-CEL-351906|Reactome:R-CEL-418889|Reactome:R-CEL-5357905|Reactome:R-DME-111465|Reactome:R-DME-111469|Reactome:R-DME-140342|Reactome:R-DME-2028269|Reactome:R-DME-214397|Reactome:R-DME-214399|Reactome:R-DME-214411|Reactome:R-DME-214416|Reactome:R-DME-264870|Reactome:R-DME-351906…
LG02.t2602	446804611940ee2826e264f00dd8fbc1	468	ProSiteProfiles	PS50207	Caspase family p10 domain profile.	173	216	10.4368	T	28-01-2024	IPR002138	Peptidase C14, caspase non-catalytic subunit p10	GO:0004197(InterPro)|GO:0006508(InterPro)	Reactome:R-BTA-5620971|Reactome:R-CEL-111465|Reactome:R-CEL-140342|Reactome:R-CEL-2028269|Reactome:R-CEL-264870|Reactome:R-CEL-351906|Reactome:R-CEL-418889|Reactome:R-CEL-5357905|Reactome:R-DME-111465|Reactome:R-DME-111469|Reactome:R-DME-140342|Reactome:R-DME-2028269|Reactome:R-DME-214397|Reactome:R-DME-214399|Reactome:R-DME-214411|Reactome:R-DME-214416|Reactome:R-DME-264870|Reactome:R-DME-351906…
LG02.t2602	446804611940ee2826e264f00dd8fbc1	468	SMART	SM00115	caspase_2	1	269	0.00015	T	28-01-2024	IPR015917	Peptidase C14A, caspase catalytic domain	GO:0008234(InterPro)	Reactome:R-BTA-5620971|Reactome:R-CEL-111465|Reactome:R-CEL-140342|Reactome:R-CEL-2028269|Reactome:R-CEL-264870|Reactome:R-CEL-351906|Reactome:R-CEL-418889|Reactome:R-CEL-5357905|Reactome:R-DME-111465|Reactome:R-DME-111469|Reactome:R-DME-140342|Reactome:R-DME-2028269|Reactome:R-DME-214397|Reactome:R-DME-214399|Reactome:R-DME-214411|Reactome:R-DME-214416|Reactome:R-DME-264870|Reactome:R-DME-351906…
LG02.t2602	446804611940ee2826e264f00dd8fbc1	468	Gene3D	G3DSA:3.40.50.1460	-	10	254	3e-34	T	28-01-2024	-	-	-	-
LG01.t4162	90352a43bb352a403e8872f141a37a78	287	Coils	Coil	Coil	102	122	-	T	28-01-2024	-	-	-	-
LG01.t4162	90352a43bb352a403e8872f141a37a78	287	PANTHER	PTHR47901	CASPASE RECRUITMENT DOMAIN-CONTAINING PROTEIN 18	50	254	2.3e-29	T	28-01-2024	-	-	-	-
LG01.t4162	90352a43bb352a403e8872f141a37a78	287	SMART	SM00115	caspase_2	48	285	4e-38	T	28-01-2024	IPR015917	Peptidase C14A, caspase catalytic domain	GO:0008234(InterPro)	Reactome:R-BTA-5620971|Reactome:R-CEL-111465|Reactome:R-CEL-140342|Reactome:R-CEL-2028269|Reactome:R-CEL-264870|Reactome:R-CEL-351906|Reactome:R-CEL-418889|Reactome:R-CEL-5357905|Reactome:R-DME-111465|Reactome:R-DME-111469|Reactome:R-DME-140342|Reactome:R-DME-2028269|Reactome:R-DME-214397|Reactome:R-DME-214399|Reactome:R-DME-214411|Reactome:R-DME-214416|Reactome:R-DME-264870|Reactome:R-DME-351906…
LG01.t4162	90352a43bb352a403e8872f141a37a78	287	MobiDBLite	mobidb-lite	consensus disorder prediction	1	43	-	T	28-01-2024	-	-	-	-
LG01.t4162	90352a43bb352a403e8872f141a37a78	287	ProSiteProfiles	PS50208	Caspase family p20 domain profile.	52	176	40.0598	T	28-01-2024	IPR001309	Peptidase C14, p20 domain	GO:0004197(InterPro)|GO:0006508(InterPro)	Reactome:R-BTA-5620971|Reactome:R-CEL-111465|Reactome:R-CEL-140342|Reactome:R-CEL-2028269|Reactome:R-CEL-264870|Reactome:R-CEL-351906|Reactome:R-CEL-418889|Reactome:R-CEL-5357905|Reactome:R-DME-111465|Reactome:R-DME-111469|Reactome:R-DME-140342|Reactome:R-DME-2028269|Reactome:R-DME-214397|Reactome:R-DME-214399|Reactome:R-DME-214411|Reactome:R-DME-214416|Reactome:R-DME-264870|Reactome:R-DME-351906…
LG01.t4162	90352a43bb352a403e8872f141a37a78	287	PRINTS	PR00376	Interleukin-1B converting enzyme signature	159	177	4.7e-29	T	28-01-2024	IPR015917	Peptidase C14A, caspase catalytic domain	GO:0008234(InterPro)	Reactome:R-BTA-5620971|Reactome:R-CEL-111465|Reactome:R-CEL-140342|Reactome:R-CEL-2028269|Reactome:R-CEL-264870|Reactome:R-CEL-351906|Reactome:R-CEL-418889|Reactome:R-CEL-5357905|Reactome:R-DME-111465|Reactome:R-DME-111469|Reactome:R-DME-140342|Reactome:R-DME-2028269|Reactome:R-DME-214397|Reactome:R-DME-214399|Reactome:R-DME-214411|Reactome:R-DME-214416|Reactome:R-DME-264870|Reactome:R-DME-351906…
LG01.t4162	90352a43bb352a403e8872f141a37a78	287	PRINTS	PR00376	Interleukin-1B converting enzyme signature	73	91	4.7e-29	T	28-01-2024	IPR015917	Peptidase C14A, caspase catalytic domain	GO:0008234(InterPro)	Reactome:R-BTA-5620971|Reactome:R-CEL-111465|Reactome:R-CEL-140342|Reactome:R-CEL-2028269|Reactome:R-CEL-264870|Reactome:R-CEL-351906|Reactome:R-CEL-418889|Reactome:R-CEL-5357905|Reactome:R-DME-111465|Reactome:R-DME-111469|Reactome:R-DME-140342|Reactome:R-DME-2028269|Reactome:R-DME-214397|Reactome:R-DME-214399|Reactome:R-DME-214411|Reactome:R-DME-214416|Reactome:R-DME-264870|Reactome:R-DME-351906…
LG01.t4162	90352a43bb352a403e8872f141a37a78	287	PRINTS	PR00376	Interleukin-1B converting enzyme signature	91	109	4.7e-29	T	28-01-2024	IPR015917	Peptidase C14A, caspase catalytic domain	GO:0008234(InterPro)	Reactome:R-BTA-5620971|Reactome:R-CEL-111465|Reactome:R-CEL-140342|Reactome:R-CEL-2028269|Reactome:R-CEL-264870|Reactome:R-CEL-351906|Reactome:R-CEL-418889|Reactome:R-CEL-5357905|Reactome:R-DME-111465|Reactome:R-DME-111469|Reactome:R-DME-140342|Reactome:R-DME-2028269|Reactome:R-DME-214397|Reactome:R-DME-214399|Reactome:R-DME-214411|Reactome:R-DME-214416|Reactome:R-DME-264870|Reactome:R-DME-351906…
LG01.t4162	90352a43bb352a403e8872f141a37a78	287	PRINTS	PR00376	Interleukin-1B converting enzyme signature	215	226	4.7e-29	T	28-01-2024	IPR015917	Peptidase C14A, caspase catalytic domain	GO:0008234(InterPro)	Reactome:R-BTA-5620971|Reactome:R-CEL-111465|Reactome:R-CEL-140342|Reactome:R-CEL-2028269|Reactome:R-CEL-264870|Reactome:R-CEL-351906|Reactome:R-CEL-418889|Reactome:R-CEL-5357905|Reactome:R-DME-111465|Reactome:R-DME-111469|Reactome:R-DME-140342|Reactome:R-DME-2028269|Reactome:R-DME-214397|Reactome:R-DME-214399|Reactome:R-DME-214411|Reactome:R-DME-214416|Reactome:R-DME-264870|Reactome:R-DME-351906…
LG01.t4162	90352a43bb352a403e8872f141a37a78	287	PRINTS	PR00376	Interleukin-1B converting enzyme signature	275	284	4.7e-29	T	28-01-2024	IPR015917	Peptidase C14A, caspase catalytic domain	GO:0008234(InterPro)	Reactome:R-BTA-5620971|Reactome:R-CEL-111465|Reactome:R-CEL-140342|Reactome:R-CEL-2028269|Reactome:R-CEL-264870|Reactome:R-CEL-351906|Reactome:R-CEL-418889|Reactome:R-CEL-5357905|Reactome:R-DME-111465|Reactome:R-DME-111469|Reactome:R-DME-140342|Reactome:R-DME-2028269|Reactome:R-DME-214397|Reactome:R-DME-214399|Reactome:R-DME-214411|Reactome:R-DME-214416|Reactome:R-DME-264870|Reactome:R-DME-351906…
LG01.t4162	90352a43bb352a403e8872f141a37a78	287	PRINTS	PR00376	Interleukin-1B converting enzyme signature	52	65	4.7e-29	T	28-01-2024	IPR015917	Peptidase C14A, caspase catalytic domain	GO:0008234(InterPro)	Reactome:R-BTA-5620971|Reactome:R-CEL-111465|Reactome:R-CEL-140342|Reactome:R-CEL-2028269|Reactome:R-CEL-264870|Reactome:R-CEL-351906|Reactome:R-CEL-418889|Reactome:R-CEL-5357905|Reactome:R-DME-111465|Reactome:R-DME-111469|Reactome:R-DME-140342|Reactome:R-DME-2028269|Reactome:R-DME-214397|Reactome:R-DME-214399|Reactome:R-DME-214411|Reactome:R-DME-214416|Reactome:R-DME-264870|Reactome:R-DME-351906…
LG01.t4162	90352a43bb352a403e8872f141a37a78	287	PRINTS	PR00376	Interleukin-1B converting enzyme signature	125	133	4.7e-29	T	28-01-2024	IPR015917	Peptidase C14A, caspase catalytic domain	GO:0008234(InterPro)	Reactome:R-BTA-5620971|Reactome:R-CEL-111465|Reactome:R-CEL-140342|Reactome:R-CEL-2028269|Reactome:R-CEL-264870|Reactome:R-CEL-351906|Reactome:R-CEL-418889|Reactome:R-CEL-5357905|Reactome:R-DME-111465|Reactome:R-DME-111469|Reactome:R-DME-140342|Reactome:R-DME-2028269|Reactome:R-DME-214397|Reactome:R-DME-214399|Reactome:R-DME-214411|Reactome:R-DME-214416|Reactome:R-DME-264870|Reactome:R-DME-351906…
LG01.t4162	90352a43bb352a403e8872f141a37a78	287	SUPERFAMILY	SSF52129	Caspase-like	45	284	1.15e-54	T	28-01-2024	IPR029030	Caspase-like domain superfamily	-	Reactome:R-BTA-5620971|Reactome:R-CEL-111465|Reactome:R-CEL-140342|Reactome:R-CEL-2028269|Reactome:R-CEL-264870|Reactome:R-CEL-351906|Reactome:R-CEL-418889|Reactome:R-CEL-5357905|Reactome:R-DME-111465|Reactome:R-DME-111469|Reactome:R-DME-140342|Reactome:R-DME-2028269|Reactome:R-DME-214397|Reactome:R-DME-214399|Reactome:R-DME-214411|Reactome:R-DME-214416|Reactome:R-DME-264870|Reactome:R-DME-351906…
LG01.t4162	90352a43bb352a403e8872f141a37a78	287	ProSiteProfiles	PS50207	Caspase family p10 domain profile.	215	285	14.2734	T	28-01-2024	IPR002138	Peptidase C14, caspase non-catalytic subunit p10	GO:0004197(InterPro)|GO:0006508(InterPro)	Reactome:R-BTA-5620971|Reactome:R-CEL-111465|Reactome:R-CEL-140342|Reactome:R-CEL-2028269|Reactome:R-CEL-264870|Reactome:R-CEL-351906|Reactome:R-CEL-418889|Reactome:R-CEL-5357905|Reactome:R-DME-111465|Reactome:R-DME-111469|Reactome:R-DME-140342|Reactome:R-DME-2028269|Reactome:R-DME-214397|Reactome:R-DME-214399|Reactome:R-DME-214411|Reactome:R-DME-214416|Reactome:R-DME-264870|Reactome:R-DME-351906…
LG01.t4162	90352a43bb352a403e8872f141a37a78	287	MobiDBLite	mobidb-lite	consensus disorder prediction	8	43	-	T	28-01-2024	-	-	-	-
LG01.t4162	90352a43bb352a403e8872f141a37a78	287	ProSitePatterns	PS01122	Caspase family cysteine active site.	165	176	-	T	28-01-2024	IPR033139	Peptidase family C14A, cysteine active site	-	Reactome:R-BTA-5620971|Reactome:R-CEL-111465|Reactome:R-CEL-140342|Reactome:R-CEL-2028269|Reactome:R-CEL-264870|Reactome:R-CEL-351906|Reactome:R-CEL-418889|Reactome:R-CEL-5357905|Reactome:R-DME-111465|Reactome:R-DME-111469|Reactome:R-DME-352238|Reactome:R-DRE-168638|Reactome:R-GGA-111459|Reactome:R-GGA-111463|Reactome:R-GGA-111464|Reactome:R-GGA-111465|Reactome:R-GGA-111469|Reactome:R-GGA-264870|…
LG01.t4162	90352a43bb352a403e8872f141a37a78	287	Gene3D	G3DSA:3.40.50.1460	-	40	287	3.1e-59	T	28-01-2024	-	-	-	-
LG01.t4162	90352a43bb352a403e8872f141a37a78	287	Pfam	PF00656	Caspase domain	54	282	4.1e-35	T	28-01-2024	IPR011600	Peptidase C14, caspase domain	GO:0004197(InterPro)|GO:0006508(InterPro)	Reactome:R-BTA-5620971|Reactome:R-CEL-111465|Reactome:R-CEL-140342|Reactome:R-CEL-2028269|Reactome:R-CEL-264870|Reactome:R-CEL-351906|Reactome:R-CEL-418889|Reactome:R-CEL-5357905|Reactome:R-DME-111465|Reactome:R-DME-111469|Reactome:R-DME-140342|Reactome:R-DME-2028269|Reactome:R-DME-214397|Reactome:R-DME-214399|Reactome:R-DME-214411|Reactome:R-DME-214416|Reactome:R-DME-264870|Reactome:R-DME-351906…
LG14.t1254	641e1f8634c3424594195d57900d6965	543	Gene3D	G3DSA:1.10.533.10	Death Domain, Fas	98	187	5.7e-19	T	28-01-2024	IPR011029	Death-like domain superfamily	-	MetaCyc:PWY-7250|MetaCyc:PWY-7511|MetaCyc:PWY-7884|Reactome:R-BTA-1257604|Reactome:R-BTA-140534|Reactome:R-BTA-168638|Reactome:R-BTA-202424|Reactome:R-BTA-209543|Reactome:R-BTA-209560|Reactome:R-BTA-2562578|Reactome:R-BTA-3371378|Reactome:R-BTA-450302|Reactome:R-BTA-450321|Reactome:R-BTA-5218900|Reactome:R-BTA-5357786|Reactome:R-BTA-5357905|Reactome:R-BTA-5357956|Reactome:R-BTA-5620971|Reactome:R…
LG14.t1254	641e1f8634c3424594195d57900d6965	543	PANTHER	PTHR48169	DED DOMAIN-CONTAINING PROTEIN	7	482	6.3e-79	T	28-01-2024	-	-	-	-
LG14.t1254	641e1f8634c3424594195d57900d6965	543	ProSiteProfiles	PS50208	Caspase family p20 domain profile.	279	353	28.0805	T	28-01-2024	IPR001309	Peptidase C14, p20 domain	GO:0004197(InterPro)|GO:0006508(InterPro)	Reactome:R-BTA-5620971|Reactome:R-CEL-111465|Reactome:R-CEL-140342|Reactome:R-CEL-2028269|Reactome:R-CEL-264870|Reactome:R-CEL-351906|Reactome:R-CEL-418889|Reactome:R-CEL-5357905|Reactome:R-DME-111465|Reactome:R-DME-111469|Reactome:R-DME-140342|Reactome:R-DME-2028269|Reactome:R-DME-214397|Reactome:R-DME-214399|Reactome:R-DME-214411|Reactome:R-DME-214416|Reactome:R-DME-264870|Reactome:R-DME-351906…
LG14.t1254	641e1f8634c3424594195d57900d6965	543	Pfam	PF01335	Death effector domain	101	182	1.2e-10	T	28-01-2024	IPR001875	Death effector domain	GO:0005515(InterPro)|GO:0042981(InterPro)	Reactome:R-BTA-140534|Reactome:R-BTA-2562578|Reactome:R-BTA-3371378|Reactome:R-BTA-5218900|Reactome:R-BTA-5357786|Reactome:R-BTA-5357905|Reactome:R-BTA-5675482|Reactome:R-BTA-69416|Reactome:R-BTA-75157|Reactome:R-BTA-75158|Reactome:R-HSA-111465|Reactome:R-HSA-112409|Reactome:R-HSA-140534|Reactome:R-HSA-168638|Reactome:R-HSA-2562578|Reactome:R-HSA-264870|Reactome:R-HSA-3371378|Reactome:R-HSA-52134…
LG14.t1254	641e1f8634c3424594195d57900d6965	543	Pfam	PF01335	Death effector domain	7	82	2.1e-12	T	28-01-2024	IPR001875	Death effector domain	GO:0005515(InterPro)|GO:0042981(InterPro)	Reactome:R-BTA-140534|Reactome:R-BTA-2562578|Reactome:R-BTA-3371378|Reactome:R-BTA-5218900|Reactome:R-BTA-5357786|Reactome:R-BTA-5357905|Reactome:R-BTA-5675482|Reactome:R-BTA-69416|Reactome:R-BTA-75157|Reactome:R-BTA-75158|Reactome:R-HSA-111465|Reactome:R-HSA-112409|Reactome:R-HSA-140534|Reactome:R-HSA-168638|Reactome:R-HSA-2562578|Reactome:R-HSA-264870|Reactome:R-HSA-3371378|Reactome:R-HSA-52134…
LG14.t1254	641e1f8634c3424594195d57900d6965	543	SMART	SM00115	caspase_2	242	484	1.2e-65	T	28-01-2024	IPR015917	Peptidase C14A, caspase catalytic domain	GO:0008234(InterPro)	Reactome:R-BTA-5620971|Reactome:R-CEL-111465|Reactome:R-CEL-140342|Reactome:R-CEL-2028269|Reactome:R-CEL-264870|Reactome:R-CEL-351906|Reactome:R-CEL-418889|Reactome:R-CEL-5357905|Reactome:R-DME-111465|Reactome:R-DME-111469|Reactome:R-DME-140342|Reactome:R-DME-2028269|Reactome:R-DME-214397|Reactome:R-DME-214399|Reactome:R-DME-214411|Reactome:R-DME-214416|Reactome:R-DME-264870|Reactome:R-DME-351906…
LG14.t1254	641e1f8634c3424594195d57900d6965	543	MobiDBLite	mobidb-lite	consensus disorder prediction	192	235	-	T	28-01-2024	-	-	-	-
LG14.t1254	641e1f8634c3424594195d57900d6965	543	MobiDBLite	mobidb-lite	consensus disorder prediction	510	543	-	T	28-01-2024	-	-	-	-
LG14.t1254	641e1f8634c3424594195d57900d6965	543	SUPERFAMILY	SSF47986	DEATH domain	100	185	2.51e-14	T	28-01-2024	IPR011029	Death-like domain superfamily	-	MetaCyc:PWY-7250|MetaCyc:PWY-7511|MetaCyc:PWY-7884|Reactome:R-BTA-1257604|Reactome:R-BTA-140534|Reactome:R-BTA-168638|Reactome:R-BTA-202424|Reactome:R-BTA-209543|Reactome:R-BTA-209560|Reactome:R-BTA-2562578|Reactome:R-BTA-3371378|Reactome:R-BTA-450302|Reactome:R-BTA-450321|Reactome:R-BTA-5218900|Reactome:R-BTA-5357786|Reactome:R-BTA-5357905|Reactome:R-BTA-5357956|Reactome:R-BTA-5620971|Reactome:R…
LG14.t1254	641e1f8634c3424594195d57900d6965	543	Gene3D	G3DSA:3.40.50.1460	-	236	491	5.4e-70	T	28-01-2024	-	-	-	-
LG14.t1254	641e1f8634c3424594195d57900d6965	543	SUPERFAMILY	SSF52129	Caspase-like	237	484	4.04e-66	T	28-01-2024	IPR029030	Caspase-like domain superfamily	-	Reactome:R-BTA-5620971|Reactome:R-CEL-111465|Reactome:R-CEL-140342|Reactome:R-CEL-2028269|Reactome:R-CEL-264870|Reactome:R-CEL-351906|Reactome:R-CEL-418889|Reactome:R-CEL-5357905|Reactome:R-DME-111465|Reactome:R-DME-111469|Reactome:R-DME-140342|Reactome:R-DME-2028269|Reactome:R-DME-214397|Reactome:R-DME-214399|Reactome:R-DME-214411|Reactome:R-DME-214416|Reactome:R-DME-264870|Reactome:R-DME-351906…
LG14.t1254	641e1f8634c3424594195d57900d6965	543	ProSiteProfiles	PS50168	Death effector domain (DED) profile.	100	180	20.2549	T	28-01-2024	IPR001875	Death effector domain	GO:0005515(InterPro)|GO:0042981(InterPro)	Reactome:R-BTA-140534|Reactome:R-BTA-2562578|Reactome:R-BTA-3371378|Reactome:R-BTA-5218900|Reactome:R-BTA-5357786|Reactome:R-BTA-5357905|Reactome:R-BTA-5675482|Reactome:R-BTA-69416|Reactome:R-BTA-75157|Reactome:R-BTA-75158|Reactome:R-HSA-111465|Reactome:R-HSA-112409|Reactome:R-HSA-140534|Reactome:R-HSA-168638|Reactome:R-HSA-2562578|Reactome:R-HSA-264870|Reactome:R-HSA-3371378|Reactome:R-HSA-52134…
LG14.t1254	641e1f8634c3424594195d57900d6965	543	ProSiteProfiles	PS50208	Caspase family p20 domain profile.	249	278	10.1976	T	28-01-2024	IPR001309	Peptidase C14, p20 domain	GO:0004197(InterPro)|GO:0006508(InterPro)	Reactome:R-BTA-5620971|Reactome:R-CEL-111465|Reactome:R-CEL-140342|Reactome:R-CEL-2028269|Reactome:R-CEL-264870|Reactome:R-CEL-351906|Reactome:R-CEL-418889|Reactome:R-CEL-5357905|Reactome:R-DME-111465|Reactome:R-DME-111469|Reactome:R-DME-140342|Reactome:R-DME-2028269|Reactome:R-DME-214397|Reactome:R-DME-214399|Reactome:R-DME-214411|Reactome:R-DME-214416|Reactome:R-DME-264870|Reactome:R-DME-351906…
LG14.t1254	641e1f8634c3424594195d57900d6965	543	SUPERFAMILY	SSF47986	DEATH domain	7	83	5.96e-13	T	28-01-2024	IPR011029	Death-like domain superfamily	-	MetaCyc:PWY-7250|MetaCyc:PWY-7511|MetaCyc:PWY-7884|Reactome:R-BTA-1257604|Reactome:R-BTA-140534|Reactome:R-BTA-168638|Reactome:R-BTA-202424|Reactome:R-BTA-209543|Reactome:R-BTA-209560|Reactome:R-BTA-2562578|Reactome:R-BTA-3371378|Reactome:R-BTA-450302|Reactome:R-BTA-450321|Reactome:R-BTA-5218900|Reactome:R-BTA-5357786|Reactome:R-BTA-5357905|Reactome:R-BTA-5357956|Reactome:R-BTA-5620971|Reactome:R…
LG14.t1254	641e1f8634c3424594195d57900d6965	543	ProSiteProfiles	PS50168	Death effector domain (DED) profile.	5	83	18.6579	T	28-01-2024	IPR001875	Death effector domain	GO:0005515(InterPro)|GO:0042981(InterPro)	Reactome:R-BTA-140534|Reactome:R-BTA-2562578|Reactome:R-BTA-3371378|Reactome:R-BTA-5218900|Reactome:R-BTA-5357786|Reactome:R-BTA-5357905|Reactome:R-BTA-5675482|Reactome:R-BTA-69416|Reactome:R-BTA-75157|Reactome:R-BTA-75158|Reactome:R-HSA-111465|Reactome:R-HSA-112409|Reactome:R-HSA-140534|Reactome:R-HSA-168638|Reactome:R-HSA-2562578|Reactome:R-HSA-264870|Reactome:R-HSA-3371378|Reactome:R-HSA-52134…
LG14.t1254	641e1f8634c3424594195d57900d6965	543	CDD	cd08792	DED_Caspase_8_10_r1	6	82	1.46e-23	T	28-01-2024	-	-	-	-
LG14.t1254	641e1f8634c3424594195d57900d6965	543	ProSitePatterns	PS01122	Caspase family cysteine active site.	340	351	-	T	28-01-2024	IPR033139	Peptidase family C14A, cysteine active site	-	Reactome:R-BTA-5620971|Reactome:R-CEL-111465|Reactome:R-CEL-140342|Reactome:R-CEL-2028269|Reactome:R-CEL-264870|Reactome:R-CEL-351906|Reactome:R-CEL-418889|Reactome:R-CEL-5357905|Reactome:R-DME-111465|Reactome:R-DME-111469|Reactome:R-DME-352238|Reactome:R-DRE-168638|Reactome:R-GGA-111459|Reactome:R-GGA-111463|Reactome:R-GGA-111464|Reactome:R-GGA-111465|Reactome:R-GGA-111469|Reactome:R-GGA-264870|…
LG14.t1254	641e1f8634c3424594195d57900d6965	543	Pfam	PF00656	Caspase domain	279	481	1.1e-37	T	28-01-2024	IPR011600	Peptidase C14, caspase domain	GO:0004197(InterPro)|GO:0006508(InterPro)	Reactome:R-BTA-5620971|Reactome:R-CEL-111465|Reactome:R-CEL-140342|Reactome:R-CEL-2028269|Reactome:R-CEL-264870|Reactome:R-CEL-351906|Reactome:R-CEL-418889|Reactome:R-CEL-5357905|Reactome:R-DME-111465|Reactome:R-DME-111469|Reactome:R-DME-140342|Reactome:R-DME-2028269|Reactome:R-DME-214397|Reactome:R-DME-214399|Reactome:R-DME-214411|Reactome:R-DME-214416|Reactome:R-DME-264870|Reactome:R-DME-351906…
LG14.t1254	641e1f8634c3424594195d57900d6965	543	ProSiteProfiles	PS50207	Caspase family p10 domain profile.	392	484	27.1835	T	28-01-2024	IPR002138	Peptidase C14, caspase non-catalytic subunit p10	GO:0004197(InterPro)|GO:0006508(InterPro)	Reactome:R-BTA-5620971|Reactome:R-CEL-111465|Reactome:R-CEL-140342|Reactome:R-CEL-2028269|Reactome:R-CEL-264870|Reactome:R-CEL-351906|Reactome:R-CEL-418889|Reactome:R-CEL-5357905|Reactome:R-DME-111465|Reactome:R-DME-111469|Reactome:R-DME-140342|Reactome:R-DME-2028269|Reactome:R-DME-214397|Reactome:R-DME-214399|Reactome:R-DME-214411|Reactome:R-DME-214416|Reactome:R-DME-264870|Reactome:R-DME-351906…
LG14.t1254	641e1f8634c3424594195d57900d6965	543	SMART	SM00031	ded_6	99	180	1.3e-05	T	28-01-2024	IPR001875	Death effector domain	GO:0005515(InterPro)|GO:0042981(InterPro)	Reactome:R-BTA-140534|Reactome:R-BTA-2562578|Reactome:R-BTA-3371378|Reactome:R-BTA-5218900|Reactome:R-BTA-5357786|Reactome:R-BTA-5357905|Reactome:R-BTA-5675482|Reactome:R-BTA-69416|Reactome:R-BTA-75157|Reactome:R-BTA-75158|Reactome:R-HSA-111465|Reactome:R-HSA-112409|Reactome:R-HSA-140534|Reactome:R-HSA-168638|Reactome:R-HSA-2562578|Reactome:R-HSA-264870|Reactome:R-HSA-3371378|Reactome:R-HSA-52134…
LG14.t1254	641e1f8634c3424594195d57900d6965	543	SMART	SM00031	ded_6	4	83	4e-11	T	28-01-2024	IPR001875	Death effector domain	GO:0005515(InterPro)|GO:0042981(InterPro)	Reactome:R-BTA-140534|Reactome:R-BTA-2562578|Reactome:R-BTA-3371378|Reactome:R-BTA-5218900|Reactome:R-BTA-5357786|Reactome:R-BTA-5357905|Reactome:R-BTA-5675482|Reactome:R-BTA-69416|Reactome:R-BTA-75157|Reactome:R-BTA-75158|Reactome:R-HSA-111465|Reactome:R-HSA-112409|Reactome:R-HSA-140534|Reactome:R-HSA-168638|Reactome:R-HSA-2562578|Reactome:R-HSA-264870|Reactome:R-HSA-3371378|Reactome:R-HSA-52134…
LG14.t1254	641e1f8634c3424594195d57900d6965	543	Gene3D	G3DSA:1.10.533.10	Death Domain, Fas	6	96	8.2e-16	T	28-01-2024	IPR011029	Death-like domain superfamily	-	MetaCyc:PWY-7250|MetaCyc:PWY-7511|MetaCyc:PWY-7884|Reactome:R-BTA-1257604|Reactome:R-BTA-140534|Reactome:R-BTA-168638|Reactome:R-BTA-202424|Reactome:R-BTA-209543|Reactome:R-BTA-209560|Reactome:R-BTA-2562578|Reactome:R-BTA-3371378|Reactome:R-BTA-450302|Reactome:R-BTA-450321|Reactome:R-BTA-5218900|Reactome:R-BTA-5357786|Reactome:R-BTA-5357905|Reactome:R-BTA-5357956|Reactome:R-BTA-5620971|Reactome:R…
LG14.t1254	641e1f8634c3424594195d57900d6965	543	MobiDBLite	mobidb-lite	consensus disorder prediction	194	235	-	T	28-01-2024	-	-	-	-
LG14.t1254	641e1f8634c3424594195d57900d6965	543	CDD	cd00032	CASc	242	482	1.43e-73	T	28-01-2024	IPR015917	Peptidase C14A, caspase catalytic domain	GO:0008234(InterPro)	Reactome:R-BTA-5620971|Reactome:R-CEL-111465|Reactome:R-CEL-140342|Reactome:R-CEL-2028269|Reactome:R-CEL-264870|Reactome:R-CEL-351906|Reactome:R-CEL-418889|Reactome:R-CEL-5357905|Reactome:R-DME-111465|Reactome:R-DME-111469|Reactome:R-DME-140342|Reactome:R-DME-2028269|Reactome:R-DME-214397|Reactome:R-DME-214399|Reactome:R-DME-214411|Reactome:R-DME-214416|Reactome:R-DME-264870|Reactome:R-DME-351906…
LG07.t1863	b19b87866c7bcb5f12f0e7d490b7b057	372	Gene3D	G3DSA:3.40.50.1460	-	125	365	6.3e-34	T	28-01-2024	-	-	-	-
LG07.t1863	b19b87866c7bcb5f12f0e7d490b7b057	372	Pfam	PF00656	Caspase domain	138	353	2.3e-19	T	28-01-2024	IPR011600	Peptidase C14, caspase domain	GO:0004197(InterPro)|GO:0006508(InterPro)	Reactome:R-BTA-5620971|Reactome:R-CEL-111465|Reactome:R-CEL-140342|Reactome:R-CEL-2028269|Reactome:R-CEL-264870|Reactome:R-CEL-351906|Reactome:R-CEL-418889|Reactome:R-CEL-5357905|Reactome:R-DME-111465|Reactome:R-DME-111469|Reactome:R-DME-140342|Reactome:R-DME-2028269|Reactome:R-DME-214397|Reactome:R-DME-214399|Reactome:R-DME-214411|Reactome:R-DME-214416|Reactome:R-DME-264870|Reactome:R-DME-351906…
LG07.t1863	b19b87866c7bcb5f12f0e7d490b7b057	372	PRINTS	PR00376	Interleukin-1B converting enzyme signature	263	281	1.4e-06	T	28-01-2024	IPR015917	Peptidase C14A, caspase catalytic domain	GO:0008234(InterPro)	Reactome:R-BTA-5620971|Reactome:R-CEL-111465|Reactome:R-CEL-140342|Reactome:R-CEL-2028269|Reactome:R-CEL-264870|Reactome:R-CEL-351906|Reactome:R-CEL-418889|Reactome:R-CEL-5357905|Reactome:R-DME-111465|Reactome:R-DME-111469|Reactome:R-DME-140342|Reactome:R-DME-2028269|Reactome:R-DME-214397|Reactome:R-DME-214399|Reactome:R-DME-214411|Reactome:R-DME-214416|Reactome:R-DME-264870|Reactome:R-DME-351906…
LG07.t1863	b19b87866c7bcb5f12f0e7d490b7b057	372	PRINTS	PR00376	Interleukin-1B converting enzyme signature	136	149	1.4e-06	T	28-01-2024	IPR015917	Peptidase C14A, caspase catalytic domain	GO:0008234(InterPro)	Reactome:R-BTA-5620971|Reactome:R-CEL-111465|Reactome:R-CEL-140342|Reactome:R-CEL-2028269|Reactome:R-CEL-264870|Reactome:R-CEL-351906|Reactome:R-CEL-418889|Reactome:R-CEL-5357905|Reactome:R-DME-111465|Reactome:R-DME-111469|Reactome:R-DME-140342|Reactome:R-DME-2028269|Reactome:R-DME-214397|Reactome:R-DME-214399|Reactome:R-DME-214411|Reactome:R-DME-214416|Reactome:R-DME-264870|Reactome:R-DME-351906…
LG07.t1863	b19b87866c7bcb5f12f0e7d490b7b057	372	ProSiteProfiles	PS50208	Caspase family p20 domain profile.	136	282	25.7878	T	28-01-2024	IPR001309	Peptidase C14, p20 domain	GO:0004197(InterPro)|GO:0006508(InterPro)	Reactome:R-BTA-5620971|Reactome:R-CEL-111465|Reactome:R-CEL-140342|Reactome:R-CEL-2028269|Reactome:R-CEL-264870|Reactome:R-CEL-351906|Reactome:R-CEL-418889|Reactome:R-CEL-5357905|Reactome:R-DME-111465|Reactome:R-DME-111469|Reactome:R-DME-140342|Reactome:R-DME-2028269|Reactome:R-DME-214397|Reactome:R-DME-214399|Reactome:R-DME-214411|Reactome:R-DME-214416|Reactome:R-DME-264870|Reactome:R-DME-351906…
LG07.t1863	b19b87866c7bcb5f12f0e7d490b7b057	372	SMART	SM00115	caspase_2	132	371	7.4e-08	T	28-01-2024	IPR015917	Peptidase C14A, caspase catalytic domain	GO:0008234(InterPro)	Reactome:R-BTA-5620971|Reactome:R-CEL-111465|Reactome:R-CEL-140342|Reactome:R-CEL-2028269|Reactome:R-CEL-264870|Reactome:R-CEL-351906|Reactome:R-CEL-418889|Reactome:R-CEL-5357905|Reactome:R-DME-111465|Reactome:R-DME-111469|Reactome:R-DME-140342|Reactome:R-DME-2028269|Reactome:R-DME-214397|Reactome:R-DME-214399|Reactome:R-DME-214411|Reactome:R-DME-214416|Reactome:R-DME-264870|Reactome:R-DME-351906…
LG07.t1863	b19b87866c7bcb5f12f0e7d490b7b057	372	SUPERFAMILY	SSF52129	Caspase-like	126	354	2.84e-27	T	28-01-2024	IPR029030	Caspase-like domain superfamily	-	Reactome:R-BTA-5620971|Reactome:R-CEL-111465|Reactome:R-CEL-140342|Reactome:R-CEL-2028269|Reactome:R-CEL-264870|Reactome:R-CEL-351906|Reactome:R-CEL-418889|Reactome:R-CEL-5357905|Reactome:R-DME-111465|Reactome:R-DME-111469|Reactome:R-DME-140342|Reactome:R-DME-2028269|Reactome:R-DME-214397|Reactome:R-DME-214399|Reactome:R-DME-214411|Reactome:R-DME-214416|Reactome:R-DME-264870|Reactome:R-DME-351906…
LG07.t1863	b19b87866c7bcb5f12f0e7d490b7b057	372	MobiDBLite	mobidb-lite	consensus disorder prediction	59	78	-	T	28-01-2024	-	-	-	-
LG07.t1863	b19b87866c7bcb5f12f0e7d490b7b057	372	PANTHER	PTHR47901	CASPASE RECRUITMENT DOMAIN-CONTAINING PROTEIN 18	76	324	6.2e-20	T	28-01-2024	-	-	-	-
LG07.t1863	b19b87866c7bcb5f12f0e7d490b7b057	372	MobiDBLite	mobidb-lite	consensus disorder prediction	49	78	-	T	28-01-2024	-	-	-	-
LG04.t185	77fad64a7fa275921867dca7e10badfa	287	SUPERFAMILY	SSF52129	Caspase-like	52	198	2.99e-21	T	28-01-2024	IPR029030	Caspase-like domain superfamily	-	Reactome:R-BTA-5620971|Reactome:R-CEL-111465|Reactome:R-CEL-140342|Reactome:R-CEL-2028269|Reactome:R-CEL-264870|Reactome:R-CEL-351906|Reactome:R-CEL-418889|Reactome:R-CEL-5357905|Reactome:R-DME-111465|Reactome:R-DME-111469|Reactome:R-DME-140342|Reactome:R-DME-2028269|Reactome:R-DME-214397|Reactome:R-DME-214399|Reactome:R-DME-214411|Reactome:R-DME-214416|Reactome:R-DME-264870|Reactome:R-DME-351906…
LG04.t185	77fad64a7fa275921867dca7e10badfa	287	ProSiteProfiles	PS50208	Caspase family p20 domain profile.	58	197	21.7565	T	28-01-2024	IPR001309	Peptidase C14, p20 domain	GO:0004197(InterPro)|GO:0006508(InterPro)	Reactome:R-BTA-5620971|Reactome:R-CEL-111465|Reactome:R-CEL-140342|Reactome:R-CEL-2028269|Reactome:R-CEL-264870|Reactome:R-CEL-351906|Reactome:R-CEL-418889|Reactome:R-CEL-5357905|Reactome:R-DME-111465|Reactome:R-DME-111469|Reactome:R-DME-140342|Reactome:R-DME-2028269|Reactome:R-DME-214397|Reactome:R-DME-214399|Reactome:R-DME-214411|Reactome:R-DME-214416|Reactome:R-DME-264870|Reactome:R-DME-351906…
LG04.t185	77fad64a7fa275921867dca7e10badfa	287	PANTHER	PTHR47901	CASPASE RECRUITMENT DOMAIN-CONTAINING PROTEIN 18	147	197	1.5e-11	T	28-01-2024	-	-	-	-
LG04.t185	77fad64a7fa275921867dca7e10badfa	287	Pfam	PF00656	Caspase domain	60	230	4.7e-10	T	28-01-2024	IPR011600	Peptidase C14, caspase domain	GO:0004197(InterPro)|GO:0006508(InterPro)	Reactome:R-BTA-5620971|Reactome:R-CEL-111465|Reactome:R-CEL-140342|Reactome:R-CEL-2028269|Reactome:R-CEL-264870|Reactome:R-CEL-351906|Reactome:R-CEL-418889|Reactome:R-CEL-5357905|Reactome:R-DME-111465|Reactome:R-DME-111469|Reactome:R-DME-140342|Reactome:R-DME-2028269|Reactome:R-DME-214397|Reactome:R-DME-214399|Reactome:R-DME-214411|Reactome:R-DME-214416|Reactome:R-DME-264870|Reactome:R-DME-351906…
LG04.t185	77fad64a7fa275921867dca7e10badfa	287	SMART	SM00115	caspase_2	54	281	0.0036	T	28-01-2024	IPR015917	Peptidase C14A, caspase catalytic domain	GO:0008234(InterPro)	Reactome:R-BTA-5620971|Reactome:R-CEL-111465|Reactome:R-CEL-140342|Reactome:R-CEL-2028269|Reactome:R-CEL-264870|Reactome:R-CEL-351906|Reactome:R-CEL-418889|Reactome:R-CEL-5357905|Reactome:R-DME-111465|Reactome:R-DME-111469|Reactome:R-DME-140342|Reactome:R-DME-2028269|Reactome:R-DME-214397|Reactome:R-DME-214399|Reactome:R-DME-214411|Reactome:R-DME-214416|Reactome:R-DME-264870|Reactome:R-DME-351906…
LG04.t185	77fad64a7fa275921867dca7e10badfa	287	Gene3D	G3DSA:3.40.50.1460	-	41	249	4.4e-23	T	28-01-2024	-	-	-	-
LG02.t2606	6c21ea1c25323511ddae7493bcc5e262	102	PRINTS	PR00376	Interleukin-1B converting enzyme signature	55	73	3.6e-11	T	28-01-2024	IPR015917	Peptidase C14A, caspase catalytic domain	GO:0008234(InterPro)	Reactome:R-BTA-5620971|Reactome:R-CEL-111465|Reactome:R-CEL-140342|Reactome:R-CEL-2028269|Reactome:R-CEL-264870|Reactome:R-CEL-351906|Reactome:R-CEL-418889|Reactome:R-CEL-5357905|Reactome:R-DME-111465|Reactome:R-DME-111469|Reactome:R-DME-140342|Reactome:R-DME-2028269|Reactome:R-DME-214397|Reactome:R-DME-214399|Reactome:R-DME-214411|Reactome:R-DME-214416|Reactome:R-DME-264870|Reactome:R-DME-351906…
LG02.t2606	6c21ea1c25323511ddae7493bcc5e262	102	PRINTS	PR00376	Interleukin-1B converting enzyme signature	16	29	3.6e-11	T	28-01-2024	IPR015917	Peptidase C14A, caspase catalytic domain	GO:0008234(InterPro)	Reactome:R-BTA-5620971|Reactome:R-CEL-111465|Reactome:R-CEL-140342|Reactome:R-CEL-2028269|Reactome:R-CEL-264870|Reactome:R-CEL-351906|Reactome:R-CEL-418889|Reactome:R-CEL-5357905|Reactome:R-DME-111465|Reactome:R-DME-111469|Reactome:R-DME-140342|Reactome:R-DME-2028269|Reactome:R-DME-214397|Reactome:R-DME-214399|Reactome:R-DME-214411|Reactome:R-DME-214416|Reactome:R-DME-264870|Reactome:R-DME-351906…
LG02.t2606	6c21ea1c25323511ddae7493bcc5e262	102	PRINTS	PR00376	Interleukin-1B converting enzyme signature	37	55	3.6e-11	T	28-01-2024	IPR015917	Peptidase C14A, caspase catalytic domain	GO:0008234(InterPro)	Reactome:R-BTA-5620971|Reactome:R-CEL-111465|Reactome:R-CEL-140342|Reactome:R-CEL-2028269|Reactome:R-CEL-264870|Reactome:R-CEL-351906|Reactome:R-CEL-418889|Reactome:R-CEL-5357905|Reactome:R-DME-111465|Reactome:R-DME-111469|Reactome:R-DME-140342|Reactome:R-DME-2028269|Reactome:R-DME-214397|Reactome:R-DME-214399|Reactome:R-DME-214411|Reactome:R-DME-214416|Reactome:R-DME-264870|Reactome:R-DME-351906…
LG02.t2606	6c21ea1c25323511ddae7493bcc5e262	102	Pfam	PF00656	Caspase domain	17	75	1.7e-06	T	28-01-2024	IPR011600	Peptidase C14, caspase domain	GO:0004197(InterPro)|GO:0006508(InterPro)	Reactome:R-BTA-5620971|Reactome:R-CEL-111465|Reactome:R-CEL-140342|Reactome:R-CEL-2028269|Reactome:R-CEL-264870|Reactome:R-CEL-351906|Reactome:R-CEL-418889|Reactome:R-CEL-5357905|Reactome:R-DME-111465|Reactome:R-DME-111469|Reactome:R-DME-140342|Reactome:R-DME-2028269|Reactome:R-DME-214397|Reactome:R-DME-214399|Reactome:R-DME-214411|Reactome:R-DME-214416|Reactome:R-DME-264870|Reactome:R-DME-351906…
LG02.t2606	6c21ea1c25323511ddae7493bcc5e262	102	Gene3D	G3DSA:3.40.50.1460	-	1	94	1.8e-17	T	28-01-2024	-	-	-	-
LG02.t2606	6c21ea1c25323511ddae7493bcc5e262	102	ProSiteProfiles	PS50208	Caspase family p20 domain profile.	16	75	15.2606	T	28-01-2024	IPR001309	Peptidase C14, p20 domain	GO:0004197(InterPro)|GO:0006508(InterPro)	Reactome:R-BTA-5620971|Reactome:R-CEL-111465|Reactome:R-CEL-140342|Reactome:R-CEL-2028269|Reactome:R-CEL-264870|Reactome:R-CEL-351906|Reactome:R-CEL-418889|Reactome:R-CEL-5357905|Reactome:R-DME-111465|Reactome:R-DME-111469|Reactome:R-DME-140342|Reactome:R-DME-2028269|Reactome:R-DME-214397|Reactome:R-DME-214399|Reactome:R-DME-214411|Reactome:R-DME-214416|Reactome:R-DME-264870|Reactome:R-DME-351906…
LG02.t2606	6c21ea1c25323511ddae7493bcc5e262	102	SUPERFAMILY	SSF52129	Caspase-like	7	75	1.64e-17	T	28-01-2024	IPR029030	Caspase-like domain superfamily	-	Reactome:R-BTA-5620971|Reactome:R-CEL-111465|Reactome:R-CEL-140342|Reactome:R-CEL-2028269|Reactome:R-CEL-264870|Reactome:R-CEL-351906|Reactome:R-CEL-418889|Reactome:R-CEL-5357905|Reactome:R-DME-111465|Reactome:R-DME-111469|Reactome:R-DME-140342|Reactome:R-DME-2028269|Reactome:R-DME-214397|Reactome:R-DME-214399|Reactome:R-DME-214411|Reactome:R-DME-214416|Reactome:R-DME-264870|Reactome:R-DME-351906…
LG01.t4163	8d801fd7e82db078e888379683ad30d9	568	ProSiteProfiles	PS50207	Caspase family p10 domain profile.	475	566	19.4336	T	28-01-2024	IPR002138	Peptidase C14, caspase non-catalytic subunit p10	GO:0004197(InterPro)|GO:0006508(InterPro)	Reactome:R-BTA-5620971|Reactome:R-CEL-111465|Reactome:R-CEL-140342|Reactome:R-CEL-2028269|Reactome:R-CEL-264870|Reactome:R-CEL-351906|Reactome:R-CEL-418889|Reactome:R-CEL-5357905|Reactome:R-DME-111465|Reactome:R-DME-111469|Reactome:R-DME-140342|Reactome:R-DME-2028269|Reactome:R-DME-214397|Reactome:R-DME-214399|Reactome:R-DME-214411|Reactome:R-DME-214416|Reactome:R-DME-264870|Reactome:R-DME-351906…
LG01.t4163	8d801fd7e82db078e888379683ad30d9	568	ProSiteProfiles	PS50208	Caspase family p20 domain profile.	59	183	38.2065	T	28-01-2024	IPR001309	Peptidase C14, p20 domain	GO:0004197(InterPro)|GO:0006508(InterPro)	Reactome:R-BTA-5620971|Reactome:R-CEL-111465|Reactome:R-CEL-140342|Reactome:R-CEL-2028269|Reactome:R-CEL-264870|Reactome:R-CEL-351906|Reactome:R-CEL-418889|Reactome:R-CEL-5357905|Reactome:R-DME-111465|Reactome:R-DME-111469|Reactome:R-DME-140342|Reactome:R-DME-2028269|Reactome:R-DME-214397|Reactome:R-DME-214399|Reactome:R-DME-214411|Reactome:R-DME-214416|Reactome:R-DME-264870|Reactome:R-DME-351906…
LG01.t4163	8d801fd7e82db078e888379683ad30d9	568	Gene3D	G3DSA:3.40.50.1460	-	41	315	3.4e-66	T	28-01-2024	-	-	-	-
LG01.t4163	8d801fd7e82db078e888379683ad30d9	568	Gene3D	G3DSA:3.40.50.1460	-	319	567	3.3e-60	T	28-01-2024	-	-	-	-
LG01.t4163	8d801fd7e82db078e888379683ad30d9	568	SUPERFAMILY	SSF52129	Caspase-like	332	564	2.54e-51	T	28-01-2024	IPR029030	Caspase-like domain superfamily	-	Reactome:R-BTA-5620971|Reactome:R-CEL-111465|Reactome:R-CEL-140342|Reactome:R-CEL-2028269|Reactome:R-CEL-264870|Reactome:R-CEL-351906|Reactome:R-CEL-418889|Reactome:R-CEL-5357905|Reactome:R-DME-111465|Reactome:R-DME-111469|Reactome:R-DME-140342|Reactome:R-DME-2028269|Reactome:R-DME-214397|Reactome:R-DME-214399|Reactome:R-DME-214411|Reactome:R-DME-214416|Reactome:R-DME-264870|Reactome:R-DME-351906…
LG01.t4163	8d801fd7e82db078e888379683ad30d9	568	PANTHER	PTHR22576	MUCOSA ASSOCIATED LYMPHOID TISSUE LYMPHOMA TRANSLOCATION PROTEIN 1/PARACASPASE	52	315	2.7e-70	T	28-01-2024	-	-	-	-
LG01.t4163	8d801fd7e82db078e888379683ad30d9	568	SUPERFAMILY	SSF52129	Caspase-like	50	312	5.08e-61	T	28-01-2024	IPR029030	Caspase-like domain superfamily	-	Reactome:R-BTA-5620971|Reactome:R-CEL-111465|Reactome:R-CEL-140342|Reactome:R-CEL-2028269|Reactome:R-CEL-264870|Reactome:R-CEL-351906|Reactome:R-CEL-418889|Reactome:R-CEL-5357905|Reactome:R-DME-111465|Reactome:R-DME-111469|Reactome:R-DME-140342|Reactome:R-DME-2028269|Reactome:R-DME-214397|Reactome:R-DME-214399|Reactome:R-DME-214411|Reactome:R-DME-214416|Reactome:R-DME-264870|Reactome:R-DME-351906…
LG01.t4163	8d801fd7e82db078e888379683ad30d9	568	PRINTS	PR00376	Interleukin-1B converting enzyme signature	164	182	2.1e-23	T	28-01-2024	IPR015917	Peptidase C14A, caspase catalytic domain	GO:0008234(InterPro)	Reactome:R-BTA-5620971|Reactome:R-CEL-111465|Reactome:R-CEL-140342|Reactome:R-CEL-2028269|Reactome:R-CEL-264870|Reactome:R-CEL-351906|Reactome:R-CEL-418889|Reactome:R-CEL-5357905|Reactome:R-DME-111465|Reactome:R-DME-111469|Reactome:R-DME-140342|Reactome:R-DME-2028269|Reactome:R-DME-214397|Reactome:R-DME-214399|Reactome:R-DME-214411|Reactome:R-DME-214416|Reactome:R-DME-264870|Reactome:R-DME-351906…
LG01.t4163	8d801fd7e82db078e888379683ad30d9	568	PRINTS	PR00376	Interleukin-1B converting enzyme signature	59	72	2.1e-23	T	28-01-2024	IPR015917	Peptidase C14A, caspase catalytic domain	GO:0008234(InterPro)	Reactome:R-BTA-5620971|Reactome:R-CEL-111465|Reactome:R-CEL-140342|Reactome:R-CEL-2028269|Reactome:R-CEL-264870|Reactome:R-CEL-351906|Reactome:R-CEL-418889|Reactome:R-CEL-5357905|Reactome:R-DME-111465|Reactome:R-DME-111469|Reactome:R-DME-140342|Reactome:R-DME-2028269|Reactome:R-DME-214397|Reactome:R-DME-214399|Reactome:R-DME-214411|Reactome:R-DME-214416|Reactome:R-DME-264870|Reactome:R-DME-351906…
LG01.t4163	8d801fd7e82db078e888379683ad30d9	568	PRINTS	PR00376	Interleukin-1B converting enzyme signature	243	254	2.1e-23	T	28-01-2024	IPR015917	Peptidase C14A, caspase catalytic domain	GO:0008234(InterPro)	Reactome:R-BTA-5620971|Reactome:R-CEL-111465|Reactome:R-CEL-140342|Reactome:R-CEL-2028269|Reactome:R-CEL-264870|Reactome:R-CEL-351906|Reactome:R-CEL-418889|Reactome:R-CEL-5357905|Reactome:R-DME-111465|Reactome:R-DME-111469|Reactome:R-DME-140342|Reactome:R-DME-2028269|Reactome:R-DME-214397|Reactome:R-DME-214399|Reactome:R-DME-214411|Reactome:R-DME-214416|Reactome:R-DME-264870|Reactome:R-DME-351906…
LG01.t4163	8d801fd7e82db078e888379683ad30d9	568	PRINTS	PR00376	Interleukin-1B converting enzyme signature	303	312	2.1e-23	T	28-01-2024	IPR015917	Peptidase C14A, caspase catalytic domain	GO:0008234(InterPro)	Reactome:R-BTA-5620971|Reactome:R-CEL-111465|Reactome:R-CEL-140342|Reactome:R-CEL-2028269|Reactome:R-CEL-264870|Reactome:R-CEL-351906|Reactome:R-CEL-418889|Reactome:R-CEL-5357905|Reactome:R-DME-111465|Reactome:R-DME-111469|Reactome:R-DME-140342|Reactome:R-DME-2028269|Reactome:R-DME-214397|Reactome:R-DME-214399|Reactome:R-DME-214411|Reactome:R-DME-214416|Reactome:R-DME-264870|Reactome:R-DME-351906…
LG01.t4163	8d801fd7e82db078e888379683ad30d9	568	PRINTS	PR00376	Interleukin-1B converting enzyme signature	98	116	2.1e-23	T	28-01-2024	IPR015917	Peptidase C14A, caspase catalytic domain	GO:0008234(InterPro)	Reactome:R-BTA-5620971|Reactome:R-CEL-111465|Reactome:R-CEL-140342|Reactome:R-CEL-2028269|Reactome:R-CEL-264870|Reactome:R-CEL-351906|Reactome:R-CEL-418889|Reactome:R-CEL-5357905|Reactome:R-DME-111465|Reactome:R-DME-111469|Reactome:R-DME-140342|Reactome:R-DME-2028269|Reactome:R-DME-214397|Reactome:R-DME-214399|Reactome:R-DME-214411|Reactome:R-DME-214416|Reactome:R-DME-264870|Reactome:R-DME-351906…
LG01.t4163	8d801fd7e82db078e888379683ad30d9	568	PRINTS	PR00376	Interleukin-1B converting enzyme signature	80	98	2.1e-23	T	28-01-2024	IPR015917	Peptidase C14A, caspase catalytic domain	GO:0008234(InterPro)	Reactome:R-BTA-5620971|Reactome:R-CEL-111465|Reactome:R-CEL-140342|Reactome:R-CEL-2028269|Reactome:R-CEL-264870|Reactome:R-CEL-351906|Reactome:R-CEL-418889|Reactome:R-CEL-5357905|Reactome:R-DME-111465|Reactome:R-DME-111469|Reactome:R-DME-140342|Reactome:R-DME-2028269|Reactome:R-DME-214397|Reactome:R-DME-214399|Reactome:R-DME-214411|Reactome:R-DME-214416|Reactome:R-DME-264870|Reactome:R-DME-351906…
LG01.t4163	8d801fd7e82db078e888379683ad30d9	568	PRINTS	PR00376	Interleukin-1B converting enzyme signature	130	138	2.1e-23	T	28-01-2024	IPR015917	Peptidase C14A, caspase catalytic domain	GO:0008234(InterPro)	Reactome:R-BTA-5620971|Reactome:R-CEL-111465|Reactome:R-CEL-140342|Reactome:R-CEL-2028269|Reactome:R-CEL-264870|Reactome:R-CEL-351906|Reactome:R-CEL-418889|Reactome:R-CEL-5357905|Reactome:R-DME-111465|Reactome:R-DME-111469|Reactome:R-DME-140342|Reactome:R-DME-2028269|Reactome:R-DME-214397|Reactome:R-DME-214399|Reactome:R-DME-214411|Reactome:R-DME-214416|Reactome:R-DME-264870|Reactome:R-DME-351906…
LG01.t4163	8d801fd7e82db078e888379683ad30d9	568	ProSiteProfiles	PS50207	Caspase family p10 domain profile.	221	313	21.2944	T	28-01-2024	IPR002138	Peptidase C14, caspase non-catalytic subunit p10	GO:0004197(InterPro)|GO:0006508(InterPro)	Reactome:R-BTA-5620971|Reactome:R-CEL-111465|Reactome:R-CEL-140342|Reactome:R-CEL-2028269|Reactome:R-CEL-264870|Reactome:R-CEL-351906|Reactome:R-CEL-418889|Reactome:R-CEL-5357905|Reactome:R-DME-111465|Reactome:R-DME-111469|Reactome:R-DME-140342|Reactome:R-DME-2028269|Reactome:R-DME-214397|Reactome:R-DME-214399|Reactome:R-DME-214411|Reactome:R-DME-214416|Reactome:R-DME-264870|Reactome:R-DME-351906…
LG01.t4163	8d801fd7e82db078e888379683ad30d9	568	ProSiteProfiles	PS50208	Caspase family p20 domain profile.	332	452	29.1122	T	28-01-2024	IPR001309	Peptidase C14, p20 domain	GO:0004197(InterPro)|GO:0006508(InterPro)	Reactome:R-BTA-5620971|Reactome:R-CEL-111465|Reactome:R-CEL-140342|Reactome:R-CEL-2028269|Reactome:R-CEL-264870|Reactome:R-CEL-351906|Reactome:R-CEL-418889|Reactome:R-CEL-5357905|Reactome:R-DME-111465|Reactome:R-DME-111469|Reactome:R-DME-140342|Reactome:R-DME-2028269|Reactome:R-DME-214397|Reactome:R-DME-214399|Reactome:R-DME-214411|Reactome:R-DME-214416|Reactome:R-DME-264870|Reactome:R-DME-351906…
LG01.t4163	8d801fd7e82db078e888379683ad30d9	568	Pfam	PF00656	Caspase domain	61	310	8e-44	T	28-01-2024	IPR011600	Peptidase C14, caspase domain	GO:0004197(InterPro)|GO:0006508(InterPro)	Reactome:R-BTA-5620971|Reactome:R-CEL-111465|Reactome:R-CEL-140342|Reactome:R-CEL-2028269|Reactome:R-CEL-264870|Reactome:R-CEL-351906|Reactome:R-CEL-418889|Reactome:R-CEL-5357905|Reactome:R-DME-111465|Reactome:R-DME-111469|Reactome:R-DME-140342|Reactome:R-DME-2028269|Reactome:R-DME-214397|Reactome:R-DME-214399|Reactome:R-DME-214411|Reactome:R-DME-214416|Reactome:R-DME-264870|Reactome:R-DME-351906…
LG01.t4163	8d801fd7e82db078e888379683ad30d9	568	Pfam	PF00656	Caspase domain	333	563	4e-41	T	28-01-2024	IPR011600	Peptidase C14, caspase domain	GO:0004197(InterPro)|GO:0006508(InterPro)	Reactome:R-BTA-5620971|Reactome:R-CEL-111465|Reactome:R-CEL-140342|Reactome:R-CEL-2028269|Reactome:R-CEL-264870|Reactome:R-CEL-351906|Reactome:R-CEL-418889|Reactome:R-CEL-5357905|Reactome:R-DME-111465|Reactome:R-DME-111469|Reactome:R-DME-140342|Reactome:R-DME-2028269|Reactome:R-DME-214397|Reactome:R-DME-214399|Reactome:R-DME-214411|Reactome:R-DME-214416|Reactome:R-DME-264870|Reactome:R-DME-351906…
LG01.t4163	8d801fd7e82db078e888379683ad30d9	568	SMART	SM00115	caspase_2	323	566	3.1e-38	T	28-01-2024	IPR015917	Peptidase C14A, caspase catalytic domain	GO:0008234(InterPro)	Reactome:R-BTA-5620971|Reactome:R-CEL-111465|Reactome:R-CEL-140342|Reactome:R-CEL-2028269|Reactome:R-CEL-264870|Reactome:R-CEL-351906|Reactome:R-CEL-418889|Reactome:R-CEL-5357905|Reactome:R-DME-111465|Reactome:R-DME-111469|Reactome:R-DME-140342|Reactome:R-DME-2028269|Reactome:R-DME-214397|Reactome:R-DME-214399|Reactome:R-DME-214411|Reactome:R-DME-214416|Reactome:R-DME-264870|Reactome:R-DME-351906…
LG01.t4163	8d801fd7e82db078e888379683ad30d9	568	SMART	SM00115	caspase_2	55	313	2e-47	T	28-01-2024	IPR015917	Peptidase C14A, caspase catalytic domain	GO:0008234(InterPro)	Reactome:R-BTA-5620971|Reactome:R-CEL-111465|Reactome:R-CEL-140342|Reactome:R-CEL-2028269|Reactome:R-CEL-264870|Reactome:R-CEL-351906|Reactome:R-CEL-418889|Reactome:R-CEL-5357905|Reactome:R-DME-111465|Reactome:R-DME-111469|Reactome:R-DME-140342|Reactome:R-DME-2028269|Reactome:R-DME-214397|Reactome:R-DME-214399|Reactome:R-DME-214411|Reactome:R-DME-214416|Reactome:R-DME-264870|Reactome:R-DME-351906…
LG01.t4163	8d801fd7e82db078e888379683ad30d9	568	ProSitePatterns	PS01122	Caspase family cysteine active site.	170	181	-	T	28-01-2024	IPR033139	Peptidase family C14A, cysteine active site	-	Reactome:R-BTA-5620971|Reactome:R-CEL-111465|Reactome:R-CEL-140342|Reactome:R-CEL-2028269|Reactome:R-CEL-264870|Reactome:R-CEL-351906|Reactome:R-CEL-418889|Reactome:R-CEL-5357905|Reactome:R-DME-111465|Reactome:R-DME-111469|Reactome:R-DME-352238|Reactome:R-DRE-168638|Reactome:R-GGA-111459|Reactome:R-GGA-111463|Reactome:R-GGA-111464|Reactome:R-GGA-111465|Reactome:R-GGA-111469|Reactome:R-GGA-264870|…
LG02.t1152	f94b7b94325fbb12c01ff4608d784761	773	Pfam	PF00656	Caspase domain	573	771	7e-33	T	28-01-2024	IPR011600	Peptidase C14, caspase domain	GO:0004197(InterPro)|GO:0006508(InterPro)	Reactome:R-BTA-5620971|Reactome:R-CEL-111465|Reactome:R-CEL-140342|Reactome:R-CEL-2028269|Reactome:R-CEL-264870|Reactome:R-CEL-351906|Reactome:R-CEL-418889|Reactome:R-CEL-5357905|Reactome:R-DME-111465|Reactome:R-DME-111469|Reactome:R-DME-140342|Reactome:R-DME-2028269|Reactome:R-DME-214397|Reactome:R-DME-214399|Reactome:R-DME-214411|Reactome:R-DME-214416|Reactome:R-DME-264870|Reactome:R-DME-351906…
LG02.t1152	f94b7b94325fbb12c01ff4608d784761	773	MobiDBLite	mobidb-lite	consensus disorder prediction	1	491	-	T	28-01-2024	-	-	-	-
LG02.t1152	f94b7b94325fbb12c01ff4608d784761	773	MobiDBLite	mobidb-lite	consensus disorder prediction	10	161	-	T	28-01-2024	-	-	-	-
LG02.t1152	f94b7b94325fbb12c01ff4608d784761	773	PRINTS	PR00376	Interleukin-1B converting enzyme signature	572	585	1.9e-13	T	28-01-2024	IPR015917	Peptidase C14A, caspase catalytic domain	GO:0008234(InterPro)	Reactome:R-BTA-5620971|Reactome:R-CEL-111465|Reactome:R-CEL-140342|Reactome:R-CEL-2028269|Reactome:R-CEL-264870|Reactome:R-CEL-351906|Reactome:R-CEL-418889|Reactome:R-CEL-5357905|Reactome:R-DME-111465|Reactome:R-DME-111469|Reactome:R-DME-140342|Reactome:R-DME-2028269|Reactome:R-DME-214397|Reactome:R-DME-214399|Reactome:R-DME-214411|Reactome:R-DME-214416|Reactome:R-DME-264870|Reactome:R-DME-351906…
LG02.t1152	f94b7b94325fbb12c01ff4608d784761	773	PRINTS	PR00376	Interleukin-1B converting enzyme signature	749	760	1.9e-13	T	28-01-2024	IPR015917	Peptidase C14A, caspase catalytic domain	GO:0008234(InterPro)	Reactome:R-BTA-5620971|Reactome:R-CEL-111465|Reactome:R-CEL-140342|Reactome:R-CEL-2028269|Reactome:R-CEL-264870|Reactome:R-CEL-351906|Reactome:R-CEL-418889|Reactome:R-CEL-5357905|Reactome:R-DME-111465|Reactome:R-DME-111469|Reactome:R-DME-140342|Reactome:R-DME-2028269|Reactome:R-DME-214397|Reactome:R-DME-214399|Reactome:R-DME-214411|Reactome:R-DME-214416|Reactome:R-DME-264870|Reactome:R-DME-351906…
LG02.t1152	f94b7b94325fbb12c01ff4608d784761	773	PRINTS	PR00376	Interleukin-1B converting enzyme signature	649	657	1.9e-13	T	28-01-2024	IPR015917	Peptidase C14A, caspase catalytic domain	GO:0008234(InterPro)	Reactome:R-BTA-5620971|Reactome:R-CEL-111465|Reactome:R-CEL-140342|Reactome:R-CEL-2028269|Reactome:R-CEL-264870|Reactome:R-CEL-351906|Reactome:R-CEL-418889|Reactome:R-CEL-5357905|Reactome:R-DME-111465|Reactome:R-DME-111469|Reactome:R-DME-140342|Reactome:R-DME-2028269|Reactome:R-DME-214397|Reactome:R-DME-214399|Reactome:R-DME-214411|Reactome:R-DME-214416|Reactome:R-DME-264870|Reactome:R-DME-351906…
LG02.t1152	f94b7b94325fbb12c01ff4608d784761	773	PRINTS	PR00376	Interleukin-1B converting enzyme signature	684	702	1.9e-13	T	28-01-2024	IPR015917	Peptidase C14A, caspase catalytic domain	GO:0008234(InterPro)	Reactome:R-BTA-5620971|Reactome:R-CEL-111465|Reactome:R-CEL-140342|Reactome:R-CEL-2028269|Reactome:R-CEL-264870|Reactome:R-CEL-351906|Reactome:R-CEL-418889|Reactome:R-CEL-5357905|Reactome:R-DME-111465|Reactome:R-DME-111469|Reactome:R-DME-140342|Reactome:R-DME-2028269|Reactome:R-DME-214397|Reactome:R-DME-214399|Reactome:R-DME-214411|Reactome:R-DME-214416|Reactome:R-DME-264870|Reactome:R-DME-351906…
LG02.t1152	f94b7b94325fbb12c01ff4608d784761	773	ProSiteProfiles	PS50207	Caspase family p10 domain profile.	734	773	16.0958	T	28-01-2024	IPR002138	Peptidase C14, caspase non-catalytic subunit p10	GO:0004197(InterPro)|GO:0006508(InterPro)	Reactome:R-BTA-5620971|Reactome:R-CEL-111465|Reactome:R-CEL-140342|Reactome:R-CEL-2028269|Reactome:R-CEL-264870|Reactome:R-CEL-351906|Reactome:R-CEL-418889|Reactome:R-CEL-5357905|Reactome:R-DME-111465|Reactome:R-DME-111469|Reactome:R-DME-140342|Reactome:R-DME-2028269|Reactome:R-DME-214397|Reactome:R-DME-214399|Reactome:R-DME-214411|Reactome:R-DME-214416|Reactome:R-DME-264870|Reactome:R-DME-351906…
LG02.t1152	f94b7b94325fbb12c01ff4608d784761	773	MobiDBLite	mobidb-lite	consensus disorder prediction	468	485	-	T	28-01-2024	-	-	-	-
LG02.t1152	f94b7b94325fbb12c01ff4608d784761	773	MobiDBLite	mobidb-lite	consensus disorder prediction	232	364	-	T	28-01-2024	-	-	-	-
LG02.t1152	f94b7b94325fbb12c01ff4608d784761	773	ProSiteProfiles	PS50208	Caspase family p20 domain profile.	572	703	35.8565	T	28-01-2024	IPR001309	Peptidase C14, p20 domain	GO:0004197(InterPro)|GO:0006508(InterPro)	Reactome:R-BTA-5620971|Reactome:R-CEL-111465|Reactome:R-CEL-140342|Reactome:R-CEL-2028269|Reactome:R-CEL-264870|Reactome:R-CEL-351906|Reactome:R-CEL-418889|Reactome:R-CEL-5357905|Reactome:R-DME-111465|Reactome:R-DME-111469|Reactome:R-DME-140342|Reactome:R-DME-2028269|Reactome:R-DME-214397|Reactome:R-DME-214399|Reactome:R-DME-214411|Reactome:R-DME-214416|Reactome:R-DME-264870|Reactome:R-DME-351906…
LG02.t1152	f94b7b94325fbb12c01ff4608d784761	773	Gene3D	G3DSA:3.40.50.1460	-	558	773	3.4e-57	T	28-01-2024	-	-	-	-
LG02.t1152	f94b7b94325fbb12c01ff4608d784761	773	SUPERFAMILY	SSF52129	Caspase-like	562	771	5.68e-53	T	28-01-2024	IPR029030	Caspase-like domain superfamily	-	Reactome:R-BTA-5620971|Reactome:R-CEL-111465|Reactome:R-CEL-140342|Reactome:R-CEL-2028269|Reactome:R-CEL-264870|Reactome:R-CEL-351906|Reactome:R-CEL-418889|Reactome:R-CEL-5357905|Reactome:R-DME-111465|Reactome:R-DME-111469|Reactome:R-DME-140342|Reactome:R-DME-2028269|Reactome:R-DME-214397|Reactome:R-DME-214399|Reactome:R-DME-214411|Reactome:R-DME-214416|Reactome:R-DME-264870|Reactome:R-DME-351906…
LG02.t1152	f94b7b94325fbb12c01ff4608d784761	773	MobiDBLite	mobidb-lite	consensus disorder prediction	399	464	-	T	28-01-2024	-	-	-	-
LG02.t1152	f94b7b94325fbb12c01ff4608d784761	773	MobiDBLite	mobidb-lite	consensus disorder prediction	373	388	-	T	28-01-2024	-	-	-	-
LG02.t1152	f94b7b94325fbb12c01ff4608d784761	773	PANTHER	PTHR47901	CASPASE RECRUITMENT DOMAIN-CONTAINING PROTEIN 18	541	772	8.8e-36	T	28-01-2024	-	-	-	-
LG02.t1152	f94b7b94325fbb12c01ff4608d784761	773	SMART	SM00115	caspase_2	565	773	2e-27	T	28-01-2024	IPR015917	Peptidase C14A, caspase catalytic domain	GO:0008234(InterPro)	Reactome:R-BTA-5620971|Reactome:R-CEL-111465|Reactome:R-CEL-140342|Reactome:R-CEL-2028269|Reactome:R-CEL-264870|Reactome:R-CEL-351906|Reactome:R-CEL-418889|Reactome:R-CEL-5357905|Reactome:R-DME-111465|Reactome:R-DME-111469|Reactome:R-DME-140342|Reactome:R-DME-2028269|Reactome:R-DME-214397|Reactome:R-DME-214399|Reactome:R-DME-214411|Reactome:R-DME-214416|Reactome:R-DME-264870|Reactome:R-DME-351906…
LG02.t1152	f94b7b94325fbb12c01ff4608d784761	773	MobiDBLite	mobidb-lite	consensus disorder prediction	178	224	-	T	28-01-2024	-	-	-	-
LG05.t812	154fdc464bffb9f18a48836795ecc0ac	322	PRINTS	PR00376	Interleukin-1B converting enzyme signature	123	141	1.8e-14	T	28-01-2024	IPR015917	Peptidase C14A, caspase catalytic domain	GO:0008234(InterPro)	Reactome:R-BTA-5620971|Reactome:R-CEL-111465|Reactome:R-CEL-140342|Reactome:R-CEL-2028269|Reactome:R-CEL-264870|Reactome:R-CEL-351906|Reactome:R-CEL-418889|Reactome:R-CEL-5357905|Reactome:R-DME-111465|Reactome:R-DME-111469|Reactome:R-DME-140342|Reactome:R-DME-2028269|Reactome:R-DME-214397|Reactome:R-DME-214399|Reactome:R-DME-214411|Reactome:R-DME-214416|Reactome:R-DME-264870|Reactome:R-DME-351906…
LG05.t812	154fdc464bffb9f18a48836795ecc0ac	322	PRINTS	PR00376	Interleukin-1B converting enzyme signature	204	222	1.8e-14	T	28-01-2024	IPR015917	Peptidase C14A, caspase catalytic domain	GO:0008234(InterPro)	Reactome:R-BTA-5620971|Reactome:R-CEL-111465|Reactome:R-CEL-140342|Reactome:R-CEL-2028269|Reactome:R-CEL-264870|Reactome:R-CEL-351906|Reactome:R-CEL-418889|Reactome:R-CEL-5357905|Reactome:R-DME-111465|Reactome:R-DME-111469|Reactome:R-DME-140342|Reactome:R-DME-2028269|Reactome:R-DME-214397|Reactome:R-DME-214399|Reactome:R-DME-214411|Reactome:R-DME-214416|Reactome:R-DME-264870|Reactome:R-DME-351906…
LG05.t812	154fdc464bffb9f18a48836795ecc0ac	322	PRINTS	PR00376	Interleukin-1B converting enzyme signature	87	100	1.8e-14	T	28-01-2024	IPR015917	Peptidase C14A, caspase catalytic domain	GO:0008234(InterPro)	Reactome:R-BTA-5620971|Reactome:R-CEL-111465|Reactome:R-CEL-140342|Reactome:R-CEL-2028269|Reactome:R-CEL-264870|Reactome:R-CEL-351906|Reactome:R-CEL-418889|Reactome:R-CEL-5357905|Reactome:R-DME-111465|Reactome:R-DME-111469|Reactome:R-DME-140342|Reactome:R-DME-2028269|Reactome:R-DME-214397|Reactome:R-DME-214399|Reactome:R-DME-214411|Reactome:R-DME-214416|Reactome:R-DME-264870|Reactome:R-DME-351906…
LG05.t812	154fdc464bffb9f18a48836795ecc0ac	322	PRINTS	PR00376	Interleukin-1B converting enzyme signature	105	123	1.8e-14	T	28-01-2024	IPR015917	Peptidase C14A, caspase catalytic domain	GO:0008234(InterPro)	Reactome:R-BTA-5620971|Reactome:R-CEL-111465|Reactome:R-CEL-140342|Reactome:R-CEL-2028269|Reactome:R-CEL-264870|Reactome:R-CEL-351906|Reactome:R-CEL-418889|Reactome:R-CEL-5357905|Reactome:R-DME-111465|Reactome:R-DME-111469|Reactome:R-DME-140342|Reactome:R-DME-2028269|Reactome:R-DME-214397|Reactome:R-DME-214399|Reactome:R-DME-214411|Reactome:R-DME-214416|Reactome:R-DME-264870|Reactome:R-DME-351906…
LG05.t812	154fdc464bffb9f18a48836795ecc0ac	322	PRINTS	PR00376	Interleukin-1B converting enzyme signature	155	163	1.8e-14	T	28-01-2024	IPR015917	Peptidase C14A, caspase catalytic domain	GO:0008234(InterPro)	Reactome:R-BTA-5620971|Reactome:R-CEL-111465|Reactome:R-CEL-140342|Reactome:R-CEL-2028269|Reactome:R-CEL-264870|Reactome:R-CEL-351906|Reactome:R-CEL-418889|Reactome:R-CEL-5357905|Reactome:R-DME-111465|Reactome:R-DME-111469|Reactome:R-DME-140342|Reactome:R-DME-2028269|Reactome:R-DME-214397|Reactome:R-DME-214399|Reactome:R-DME-214411|Reactome:R-DME-214416|Reactome:R-DME-264870|Reactome:R-DME-351906…
LG05.t812	154fdc464bffb9f18a48836795ecc0ac	322	PANTHER	PTHR47901	CASPASE RECRUITMENT DOMAIN-CONTAINING PROTEIN 18	50	227	1.2e-19	T	28-01-2024	-	-	-	-
LG05.t812	154fdc464bffb9f18a48836795ecc0ac	322	SMART	SM00115	caspase_2	80	312	1.1e-08	T	28-01-2024	IPR015917	Peptidase C14A, caspase catalytic domain	GO:0008234(InterPro)	Reactome:R-BTA-5620971|Reactome:R-CEL-111465|Reactome:R-CEL-140342|Reactome:R-CEL-2028269|Reactome:R-CEL-264870|Reactome:R-CEL-351906|Reactome:R-CEL-418889|Reactome:R-CEL-5357905|Reactome:R-DME-111465|Reactome:R-DME-111469|Reactome:R-DME-140342|Reactome:R-DME-2028269|Reactome:R-DME-214397|Reactome:R-DME-214399|Reactome:R-DME-214411|Reactome:R-DME-214416|Reactome:R-DME-264870|Reactome:R-DME-351906…
LG05.t812	154fdc464bffb9f18a48836795ecc0ac	322	Gene3D	G3DSA:3.40.50.1460	-	71	320	6.9e-42	T	28-01-2024	-	-	-	-
LG05.t812	154fdc464bffb9f18a48836795ecc0ac	322	SUPERFAMILY	SSF52129	Caspase-like	76	221	2.09e-32	T	28-01-2024	IPR029030	Caspase-like domain superfamily	-	Reactome:R-BTA-5620971|Reactome:R-CEL-111465|Reactome:R-CEL-140342|Reactome:R-CEL-2028269|Reactome:R-CEL-264870|Reactome:R-CEL-351906|Reactome:R-CEL-418889|Reactome:R-CEL-5357905|Reactome:R-DME-111465|Reactome:R-DME-111469|Reactome:R-DME-140342|Reactome:R-DME-2028269|Reactome:R-DME-214397|Reactome:R-DME-214399|Reactome:R-DME-214411|Reactome:R-DME-214416|Reactome:R-DME-264870|Reactome:R-DME-351906…
LG05.t812	154fdc464bffb9f18a48836795ecc0ac	322	ProSiteProfiles	PS50208	Caspase family p20 domain profile.	87	220	32.0736	T	28-01-2024	IPR001309	Peptidase C14, p20 domain	GO:0004197(InterPro)|GO:0006508(InterPro)	Reactome:R-BTA-5620971|Reactome:R-CEL-111465|Reactome:R-CEL-140342|Reactome:R-CEL-2028269|Reactome:R-CEL-264870|Reactome:R-CEL-351906|Reactome:R-CEL-418889|Reactome:R-CEL-5357905|Reactome:R-DME-111465|Reactome:R-DME-111469|Reactome:R-DME-140342|Reactome:R-DME-2028269|Reactome:R-DME-214397|Reactome:R-DME-214399|Reactome:R-DME-214411|Reactome:R-DME-214416|Reactome:R-DME-264870|Reactome:R-DME-351906…
LG05.t812	154fdc464bffb9f18a48836795ecc0ac	322	Pfam	PF00656	Caspase domain	88	316	8.7e-20	T	28-01-2024	IPR011600	Peptidase C14, caspase domain	GO:0004197(InterPro)|GO:0006508(InterPro)	Reactome:R-BTA-5620971|Reactome:R-CEL-111465|Reactome:R-CEL-140342|Reactome:R-CEL-2028269|Reactome:R-CEL-264870|Reactome:R-CEL-351906|Reactome:R-CEL-418889|Reactome:R-CEL-5357905|Reactome:R-DME-111465|Reactome:R-DME-111469|Reactome:R-DME-140342|Reactome:R-DME-2028269|Reactome:R-DME-214397|Reactome:R-DME-214399|Reactome:R-DME-214411|Reactome:R-DME-214416|Reactome:R-DME-264870|Reactome:R-DME-351906…
LG01.t2749	cb8c8c7bfb24c37e89650b82d7a45462	340	PRINTS	PR00376	Interleukin-1B converting enzyme signature	173	191	6.3e-20	T	28-01-2024	IPR015917	Peptidase C14A, caspase catalytic domain	GO:0008234(InterPro)	Reactome:R-BTA-5620971|Reactome:R-CEL-111465|Reactome:R-CEL-140342|Reactome:R-CEL-2028269|Reactome:R-CEL-264870|Reactome:R-CEL-351906|Reactome:R-CEL-418889|Reactome:R-CEL-5357905|Reactome:R-DME-111465|Reactome:R-DME-111469|Reactome:R-DME-140342|Reactome:R-DME-2028269|Reactome:R-DME-214397|Reactome:R-DME-214399|Reactome:R-DME-214411|Reactome:R-DME-214416|Reactome:R-DME-264870|Reactome:R-DME-351906…
LG01.t2749	cb8c8c7bfb24c37e89650b82d7a45462	340	PRINTS	PR00376	Interleukin-1B converting enzyme signature	191	209	6.3e-20	T	28-01-2024	IPR015917	Peptidase C14A, caspase catalytic domain	GO:0008234(InterPro)	Reactome:R-BTA-5620971|Reactome:R-CEL-111465|Reactome:R-CEL-140342|Reactome:R-CEL-2028269|Reactome:R-CEL-264870|Reactome:R-CEL-351906|Reactome:R-CEL-418889|Reactome:R-CEL-5357905|Reactome:R-DME-111465|Reactome:R-DME-111469|Reactome:R-DME-140342|Reactome:R-DME-2028269|Reactome:R-DME-214397|Reactome:R-DME-214399|Reactome:R-DME-214411|Reactome:R-DME-214416|Reactome:R-DME-264870|Reactome:R-DME-351906…
LG01.t2749	cb8c8c7bfb24c37e89650b82d7a45462	340	PRINTS	PR00376	Interleukin-1B converting enzyme signature	260	278	6.3e-20	T	28-01-2024	IPR015917	Peptidase C14A, caspase catalytic domain	GO:0008234(InterPro)	Reactome:R-BTA-5620971|Reactome:R-CEL-111465|Reactome:R-CEL-140342|Reactome:R-CEL-2028269|Reactome:R-CEL-264870|Reactome:R-CEL-351906|Reactome:R-CEL-418889|Reactome:R-CEL-5357905|Reactome:R-DME-111465|Reactome:R-DME-111469|Reactome:R-DME-140342|Reactome:R-DME-2028269|Reactome:R-DME-214397|Reactome:R-DME-214399|Reactome:R-DME-214411|Reactome:R-DME-214416|Reactome:R-DME-264870|Reactome:R-DME-351906…
LG01.t2749	cb8c8c7bfb24c37e89650b82d7a45462	340	PRINTS	PR00376	Interleukin-1B converting enzyme signature	154	167	6.3e-20	T	28-01-2024	IPR015917	Peptidase C14A, caspase catalytic domain	GO:0008234(InterPro)	Reactome:R-BTA-5620971|Reactome:R-CEL-111465|Reactome:R-CEL-140342|Reactome:R-CEL-2028269|Reactome:R-CEL-264870|Reactome:R-CEL-351906|Reactome:R-CEL-418889|Reactome:R-CEL-5357905|Reactome:R-DME-111465|Reactome:R-DME-111469|Reactome:R-DME-140342|Reactome:R-DME-2028269|Reactome:R-DME-214397|Reactome:R-DME-214399|Reactome:R-DME-214411|Reactome:R-DME-214416|Reactome:R-DME-264870|Reactome:R-DME-351906…
LG01.t2749	cb8c8c7bfb24c37e89650b82d7a45462	340	PRINTS	PR00376	Interleukin-1B converting enzyme signature	225	233	6.3e-20	T	28-01-2024	IPR015917	Peptidase C14A, caspase catalytic domain	GO:0008234(InterPro)	Reactome:R-BTA-5620971|Reactome:R-CEL-111465|Reactome:R-CEL-140342|Reactome:R-CEL-2028269|Reactome:R-CEL-264870|Reactome:R-CEL-351906|Reactome:R-CEL-418889|Reactome:R-CEL-5357905|Reactome:R-DME-111465|Reactome:R-DME-111469|Reactome:R-DME-140342|Reactome:R-DME-2028269|Reactome:R-DME-214397|Reactome:R-DME-214399|Reactome:R-DME-214411|Reactome:R-DME-214416|Reactome:R-DME-264870|Reactome:R-DME-351906…
LG01.t2749	cb8c8c7bfb24c37e89650b82d7a45462	340	Pfam	PF00619	Caspase recruitment domain	14	94	3.1e-07	T	28-01-2024	IPR001315	CARD domain	GO:0042981(InterPro)	MetaCyc:PWY-7250|MetaCyc:PWY-7511|Reactome:R-BTA-168638|Reactome:R-BTA-202424|Reactome:R-BTA-209543|Reactome:R-BTA-450302|Reactome:R-BTA-450321|Reactome:R-BTA-5620971|Reactome:R-BTA-5689896|Reactome:R-CEL-111465|Reactome:R-CEL-140342|Reactome:R-CEL-2028269|Reactome:R-CEL-264870|Reactome:R-CEL-351906|Reactome:R-CEL-418889|Reactome:R-CEL-5357905|Reactome:R-CFA-168638|Reactome:R-CFA-5357786|Reactome…
LG01.t2749	cb8c8c7bfb24c37e89650b82d7a45462	340	CDD	cd01671	CARD	15	93	2.41e-09	T	28-01-2024	-	-	-	-
LG01.t2749	cb8c8c7bfb24c37e89650b82d7a45462	340	ProSiteProfiles	PS50209	CARD caspase recruitment domain profile.	6	96	12.4685	T	28-01-2024	IPR001315	CARD domain	GO:0042981(InterPro)	MetaCyc:PWY-7250|MetaCyc:PWY-7511|Reactome:R-BTA-168638|Reactome:R-BTA-202424|Reactome:R-BTA-209543|Reactome:R-BTA-450302|Reactome:R-BTA-450321|Reactome:R-BTA-5620971|Reactome:R-BTA-5689896|Reactome:R-CEL-111465|Reactome:R-CEL-140342|Reactome:R-CEL-2028269|Reactome:R-CEL-264870|Reactome:R-CEL-351906|Reactome:R-CEL-418889|Reactome:R-CEL-5357905|Reactome:R-CFA-168638|Reactome:R-CFA-5357786|Reactome…
LG01.t2749	cb8c8c7bfb24c37e89650b82d7a45462	340	SMART	SM00115	caspase_2	147	340	2.7e-10	T	28-01-2024	IPR015917	Peptidase C14A, caspase catalytic domain	GO:0008234(InterPro)	Reactome:R-BTA-5620971|Reactome:R-CEL-111465|Reactome:R-CEL-140342|Reactome:R-CEL-2028269|Reactome:R-CEL-264870|Reactome:R-CEL-351906|Reactome:R-CEL-418889|Reactome:R-CEL-5357905|Reactome:R-DME-111465|Reactome:R-DME-111469|Reactome:R-DME-140342|Reactome:R-DME-2028269|Reactome:R-DME-214397|Reactome:R-DME-214399|Reactome:R-DME-214411|Reactome:R-DME-214416|Reactome:R-DME-264870|Reactome:R-DME-351906…
LG01.t2749	cb8c8c7bfb24c37e89650b82d7a45462	340	Gene3D	G3DSA:3.40.50.1460	-	140	339	1.2e-49	T	28-01-2024	-	-	-	-
LG01.t2749	cb8c8c7bfb24c37e89650b82d7a45462	340	PANTHER	PTHR47901	CASPASE RECRUITMENT DOMAIN-CONTAINING PROTEIN 18	14	338	1.8e-35	T	28-01-2024	-	-	-	-
LG01.t2749	cb8c8c7bfb24c37e89650b82d7a45462	340	SUPERFAMILY	SSF52129	Caspase-like	143	334	8.37e-43	T	28-01-2024	IPR029030	Caspase-like domain superfamily	-	Reactome:R-BTA-5620971|Reactome:R-CEL-111465|Reactome:R-CEL-140342|Reactome:R-CEL-2028269|Reactome:R-CEL-264870|Reactome:R-CEL-351906|Reactome:R-CEL-418889|Reactome:R-CEL-5357905|Reactome:R-DME-111465|Reactome:R-DME-111469|Reactome:R-DME-140342|Reactome:R-DME-2028269|Reactome:R-DME-214397|Reactome:R-DME-214399|Reactome:R-DME-214411|Reactome:R-DME-214416|Reactome:R-DME-264870|Reactome:R-DME-351906…
LG01.t2749	cb8c8c7bfb24c37e89650b82d7a45462	340	Gene3D	G3DSA:1.10.533.10	Death Domain, Fas	3	104	2.6e-11	T	28-01-2024	IPR011029	Death-like domain superfamily	-	MetaCyc:PWY-7250|MetaCyc:PWY-7511|MetaCyc:PWY-7884|Reactome:R-BTA-1257604|Reactome:R-BTA-140534|Reactome:R-BTA-168638|Reactome:R-BTA-202424|Reactome:R-BTA-209543|Reactome:R-BTA-209560|Reactome:R-BTA-2562578|Reactome:R-BTA-3371378|Reactome:R-BTA-450302|Reactome:R-BTA-450321|Reactome:R-BTA-5218900|Reactome:R-BTA-5357786|Reactome:R-BTA-5357905|Reactome:R-BTA-5357956|Reactome:R-BTA-5620971|Reactome:R…
LG01.t2749	cb8c8c7bfb24c37e89650b82d7a45462	340	SUPERFAMILY	SSF47986	DEATH domain	13	109	9.89e-12	T	28-01-2024	IPR011029	Death-like domain superfamily	-	MetaCyc:PWY-7250|MetaCyc:PWY-7511|MetaCyc:PWY-7884|Reactome:R-BTA-1257604|Reactome:R-BTA-140534|Reactome:R-BTA-168638|Reactome:R-BTA-202424|Reactome:R-BTA-209543|Reactome:R-BTA-209560|Reactome:R-BTA-2562578|Reactome:R-BTA-3371378|Reactome:R-BTA-450302|Reactome:R-BTA-450321|Reactome:R-BTA-5218900|Reactome:R-BTA-5357786|Reactome:R-BTA-5357905|Reactome:R-BTA-5357956|Reactome:R-BTA-5620971|Reactome:R…
LG01.t2749	cb8c8c7bfb24c37e89650b82d7a45462	340	ProSiteProfiles	PS50208	Caspase family p20 domain profile.	154	279	38.7224	T	28-01-2024	IPR001309	Peptidase C14, p20 domain	GO:0004197(InterPro)|GO:0006508(InterPro)	Reactome:R-BTA-5620971|Reactome:R-CEL-111465|Reactome:R-CEL-140342|Reactome:R-CEL-2028269|Reactome:R-CEL-264870|Reactome:R-CEL-351906|Reactome:R-CEL-418889|Reactome:R-CEL-5357905|Reactome:R-DME-111465|Reactome:R-DME-111469|Reactome:R-DME-140342|Reactome:R-DME-2028269|Reactome:R-DME-214397|Reactome:R-DME-214399|Reactome:R-DME-214411|Reactome:R-DME-214416|Reactome:R-DME-264870|Reactome:R-DME-351906…
LG01.t2749	cb8c8c7bfb24c37e89650b82d7a45462	340	Pfam	PF00656	Caspase domain	155	332	1e-27	T	28-01-2024	IPR011600	Peptidase C14, caspase domain	GO:0004197(InterPro)|GO:0006508(InterPro)	Reactome:R-BTA-5620971|Reactome:R-CEL-111465|Reactome:R-CEL-140342|Reactome:R-CEL-2028269|Reactome:R-CEL-264870|Reactome:R-CEL-351906|Reactome:R-CEL-418889|Reactome:R-CEL-5357905|Reactome:R-DME-111465|Reactome:R-DME-111469|Reactome:R-DME-140342|Reactome:R-DME-2028269|Reactome:R-DME-214397|Reactome:R-DME-214399|Reactome:R-DME-214411|Reactome:R-DME-214416|Reactome:R-DME-264870|Reactome:R-DME-351906…
LG13.t2160	703256e90b0bd290a796f35bf7335029	465	Pfam	PF00564	PB1 domain	7	78	0.0011	T	28-01-2024	IPR000270	PB1 domain	GO:0005515(InterPro)	Reactome:R-CEL-1912408|Reactome:R-CEL-204005|Reactome:R-CEL-5218921|Reactome:R-CEL-9013149|Reactome:R-CEL-9013420|Reactome:R-CEL-9013424|Reactome:R-CEL-9634635|Reactome:R-CEL-9755511|Reactome:R-DDI-5668599|Reactome:R-DDI-9013149|Reactome:R-DDI-9013423|Reactome:R-DME-2173791|Reactome:R-DME-5205685|Reactome:R-DME-5218921|Reactome:R-DME-9634635|Reactome:R-DME-9664873|Reactome:R-DME-9755511|Reactome:…
LG13.t2160	703256e90b0bd290a796f35bf7335029	465	Pfam	PF00656	Caspase domain	267	459	1.5e-09	T	28-01-2024	IPR011600	Peptidase C14, caspase domain	GO:0004197(InterPro)|GO:0006508(InterPro)	Reactome:R-BTA-5620971|Reactome:R-CEL-111465|Reactome:R-CEL-140342|Reactome:R-CEL-2028269|Reactome:R-CEL-264870|Reactome:R-CEL-351906|Reactome:R-CEL-418889|Reactome:R-CEL-5357905|Reactome:R-DME-111465|Reactome:R-DME-111469|Reactome:R-DME-140342|Reactome:R-DME-2028269|Reactome:R-DME-214397|Reactome:R-DME-214399|Reactome:R-DME-214411|Reactome:R-DME-214416|Reactome:R-DME-264870|Reactome:R-DME-351906…
LG13.t2160	703256e90b0bd290a796f35bf7335029	465	ProSiteProfiles	PS50208	Caspase family p20 domain profile.	267	335	11.9744	T	28-01-2024	IPR001309	Peptidase C14, p20 domain	GO:0004197(InterPro)|GO:0006508(InterPro)	Reactome:R-BTA-5620971|Reactome:R-CEL-111465|Reactome:R-CEL-140342|Reactome:R-CEL-2028269|Reactome:R-CEL-264870|Reactome:R-CEL-351906|Reactome:R-CEL-418889|Reactome:R-CEL-5357905|Reactome:R-DME-111465|Reactome:R-DME-111469|Reactome:R-DME-140342|Reactome:R-DME-2028269|Reactome:R-DME-214397|Reactome:R-DME-214399|Reactome:R-DME-214411|Reactome:R-DME-214416|Reactome:R-DME-264870|Reactome:R-DME-351906…
LG13.t2160	703256e90b0bd290a796f35bf7335029	465	SUPERFAMILY	SSF52129	Caspase-like	260	462	1.12e-20	T	28-01-2024	IPR029030	Caspase-like domain superfamily	-	Reactome:R-BTA-5620971|Reactome:R-CEL-111465|Reactome:R-CEL-140342|Reactome:R-CEL-2028269|Reactome:R-CEL-264870|Reactome:R-CEL-351906|Reactome:R-CEL-418889|Reactome:R-CEL-5357905|Reactome:R-DME-111465|Reactome:R-DME-111469|Reactome:R-DME-140342|Reactome:R-DME-2028269|Reactome:R-DME-214397|Reactome:R-DME-214399|Reactome:R-DME-214411|Reactome:R-DME-214416|Reactome:R-DME-264870|Reactome:R-DME-351906…
LG13.t2160	703256e90b0bd290a796f35bf7335029	465	ProSiteProfiles	PS50207	Caspase family p10 domain profile.	402	462	13.4486	T	28-01-2024	IPR002138	Peptidase C14, caspase non-catalytic subunit p10	GO:0004197(InterPro)|GO:0006508(InterPro)	Reactome:R-BTA-5620971|Reactome:R-CEL-111465|Reactome:R-CEL-140342|Reactome:R-CEL-2028269|Reactome:R-CEL-264870|Reactome:R-CEL-351906|Reactome:R-CEL-418889|Reactome:R-CEL-5357905|Reactome:R-DME-111465|Reactome:R-DME-111469|Reactome:R-DME-140342|Reactome:R-DME-2028269|Reactome:R-DME-214397|Reactome:R-DME-214399|Reactome:R-DME-214411|Reactome:R-DME-214416|Reactome:R-DME-264870|Reactome:R-DME-351906…
LG13.t2160	703256e90b0bd290a796f35bf7335029	465	SMART	SM00115	caspase_2	199	462	0.00056	T	28-01-2024	IPR015917	Peptidase C14A, caspase catalytic domain	GO:0008234(InterPro)	Reactome:R-BTA-5620971|Reactome:R-CEL-111465|Reactome:R-CEL-140342|Reactome:R-CEL-2028269|Reactome:R-CEL-264870|Reactome:R-CEL-351906|Reactome:R-CEL-418889|Reactome:R-CEL-5357905|Reactome:R-DME-111465|Reactome:R-DME-111469|Reactome:R-DME-140342|Reactome:R-DME-2028269|Reactome:R-DME-214397|Reactome:R-DME-214399|Reactome:R-DME-214411|Reactome:R-DME-214416|Reactome:R-DME-264870|Reactome:R-DME-351906…
LG13.t2160	703256e90b0bd290a796f35bf7335029	465	Gene3D	G3DSA:3.40.50.1460	-	179	463	3.5e-25	T	28-01-2024	-	-	-	-
LG13.t2160	703256e90b0bd290a796f35bf7335029	465	Gene3D	G3DSA:3.10.20.90	-	5	83	3.3e-07	T	28-01-2024	-	-	-	-
LG13.t2160	703256e90b0bd290a796f35bf7335029	465	SUPERFAMILY	SSF54277	CAD & PB1 domains	20	75	3.6e-07	T	28-01-2024	-	-	-	-
LG13.t2160	703256e90b0bd290a796f35bf7335029	465	CDD	cd05992	PB1	7	82	3.45e-06	T	28-01-2024	-	-	-	-
LG13.t2160	703256e90b0bd290a796f35bf7335029	465	PANTHER	PTHR47901	CASPASE RECRUITMENT DOMAIN-CONTAINING PROTEIN 18	267	462	3.4e-11	T	28-01-2024	-	-	-	-
LG13.t2160	703256e90b0bd290a796f35bf7335029	465	MobiDBLite	mobidb-lite	consensus disorder prediction	118	151	-	T	28-01-2024	-	-	-	-
LG13.t2160	703256e90b0bd290a796f35bf7335029	465	MobiDBLite	mobidb-lite	consensus disorder prediction	91	159	-	T	28-01-2024	-	-	-	-
LG08.t1128	3ba8b2aa1a0e6b88393c53b9277720b9	249	SUPERFAMILY	SSF52129	Caspase-like	1	227	2.54e-67	T	28-01-2024	IPR029030	Caspase-like domain superfamily	-	Reactome:R-BTA-5620971|Reactome:R-CEL-111465|Reactome:R-CEL-140342|Reactome:R-CEL-2028269|Reactome:R-CEL-264870|Reactome:R-CEL-351906|Reactome:R-CEL-418889|Reactome:R-CEL-5357905|Reactome:R-DME-111465|Reactome:R-DME-111469|Reactome:R-DME-140342|Reactome:R-DME-2028269|Reactome:R-DME-214397|Reactome:R-DME-214399|Reactome:R-DME-214411|Reactome:R-DME-214416|Reactome:R-DME-264870|Reactome:R-DME-351906…
LG08.t1128	3ba8b2aa1a0e6b88393c53b9277720b9	249	ProSiteProfiles	PS50208	Caspase family p20 domain profile.	5	124	35.3789	T	28-01-2024	IPR001309	Peptidase C14, p20 domain	GO:0004197(InterPro)|GO:0006508(InterPro)	Reactome:R-BTA-5620971|Reactome:R-CEL-111465|Reactome:R-CEL-140342|Reactome:R-CEL-2028269|Reactome:R-CEL-264870|Reactome:R-CEL-351906|Reactome:R-CEL-418889|Reactome:R-CEL-5357905|Reactome:R-DME-111465|Reactome:R-DME-111469|Reactome:R-DME-140342|Reactome:R-DME-2028269|Reactome:R-DME-214397|Reactome:R-DME-214399|Reactome:R-DME-214411|Reactome:R-DME-214416|Reactome:R-DME-264870|Reactome:R-DME-351906…
LG08.t1128	3ba8b2aa1a0e6b88393c53b9277720b9	249	ProSiteProfiles	PS50207	Caspase family p10 domain profile.	141	228	25.0734	T	28-01-2024	IPR002138	Peptidase C14, caspase non-catalytic subunit p10	GO:0004197(InterPro)|GO:0006508(InterPro)	Reactome:R-BTA-5620971|Reactome:R-CEL-111465|Reactome:R-CEL-140342|Reactome:R-CEL-2028269|Reactome:R-CEL-264870|Reactome:R-CEL-351906|Reactome:R-CEL-418889|Reactome:R-CEL-5357905|Reactome:R-DME-111465|Reactome:R-DME-111469|Reactome:R-DME-140342|Reactome:R-DME-2028269|Reactome:R-DME-214397|Reactome:R-DME-214399|Reactome:R-DME-214411|Reactome:R-DME-214416|Reactome:R-DME-264870|Reactome:R-DME-351906…
LG08.t1128	3ba8b2aa1a0e6b88393c53b9277720b9	249	SMART	SM00115	caspase_2	1	228	4.3e-68	T	28-01-2024	IPR015917	Peptidase C14A, caspase catalytic domain	GO:0008234(InterPro)	Reactome:R-BTA-5620971|Reactome:R-CEL-111465|Reactome:R-CEL-140342|Reactome:R-CEL-2028269|Reactome:R-CEL-264870|Reactome:R-CEL-351906|Reactome:R-CEL-418889|Reactome:R-CEL-5357905|Reactome:R-DME-111465|Reactome:R-DME-111469|Reactome:R-DME-140342|Reactome:R-DME-2028269|Reactome:R-DME-214397|Reactome:R-DME-214399|Reactome:R-DME-214411|Reactome:R-DME-214416|Reactome:R-DME-264870|Reactome:R-DME-351906…
LG08.t1128	3ba8b2aa1a0e6b88393c53b9277720b9	249	PANTHER	PTHR22576	MUCOSA ASSOCIATED LYMPHOID TISSUE LYMPHOMA TRANSLOCATION PROTEIN 1/PARACASPASE	7	230	6.5e-41	T	28-01-2024	-	-	-	-
LG08.t1128	3ba8b2aa1a0e6b88393c53b9277720b9	249	Pfam	PF00656	Caspase domain	7	224	6.6e-51	T	28-01-2024	IPR011600	Peptidase C14, caspase domain	GO:0004197(InterPro)|GO:0006508(InterPro)	Reactome:R-BTA-5620971|Reactome:R-CEL-111465|Reactome:R-CEL-140342|Reactome:R-CEL-2028269|Reactome:R-CEL-264870|Reactome:R-CEL-351906|Reactome:R-CEL-418889|Reactome:R-CEL-5357905|Reactome:R-DME-111465|Reactome:R-DME-111469|Reactome:R-DME-140342|Reactome:R-DME-2028269|Reactome:R-DME-214397|Reactome:R-DME-214399|Reactome:R-DME-214411|Reactome:R-DME-214416|Reactome:R-DME-264870|Reactome:R-DME-351906…
LG08.t1128	3ba8b2aa1a0e6b88393c53b9277720b9	249	ProSitePatterns	PS01122	Caspase family cysteine active site.	111	122	-	T	28-01-2024	IPR033139	Peptidase family C14A, cysteine active site	-	Reactome:R-BTA-5620971|Reactome:R-CEL-111465|Reactome:R-CEL-140342|Reactome:R-CEL-2028269|Reactome:R-CEL-264870|Reactome:R-CEL-351906|Reactome:R-CEL-418889|Reactome:R-CEL-5357905|Reactome:R-DME-111465|Reactome:R-DME-111469|Reactome:R-DME-352238|Reactome:R-DRE-168638|Reactome:R-GGA-111459|Reactome:R-GGA-111463|Reactome:R-GGA-111464|Reactome:R-GGA-111465|Reactome:R-GGA-111469|Reactome:R-GGA-264870|…
LG08.t1128	3ba8b2aa1a0e6b88393c53b9277720b9	249	ProSitePatterns	PS01121	Caspase family histidine active site.	67	81	-	T	28-01-2024	IPR016129	Peptidase family C14A, His active site	-	Reactome:R-BTA-5620971|Reactome:R-CEL-111465|Reactome:R-CEL-140342|Reactome:R-CEL-2028269|Reactome:R-CEL-264870|Reactome:R-CEL-351906|Reactome:R-CEL-418889|Reactome:R-CEL-5357905|Reactome:R-DME-111465|Reactome:R-DME-111469|Reactome:R-DME-352238|Reactome:R-DRE-168638|Reactome:R-GGA-111459|Reactome:R-GGA-111463|Reactome:R-GGA-111464|Reactome:R-GGA-111465|Reactome:R-GGA-111469|Reactome:R-GGA-264870|…
LG08.t1128	3ba8b2aa1a0e6b88393c53b9277720b9	249	Gene3D	G3DSA:3.40.50.1460	-	1	232	7.8e-75	T	28-01-2024	-	-	-	-
LG08.t1128	3ba8b2aa1a0e6b88393c53b9277720b9	249	Coils	Coil	Coil	183	203	-	T	28-01-2024	-	-	-	-
LG08.t1128	3ba8b2aa1a0e6b88393c53b9277720b9	249	PRINTS	PR00376	Interleukin-1B converting enzyme signature	218	227	2.3e-30	T	28-01-2024	IPR015917	Peptidase C14A, caspase catalytic domain	GO:0008234(InterPro)	Reactome:R-BTA-5620971|Reactome:R-CEL-111465|Reactome:R-CEL-140342|Reactome:R-CEL-2028269|Reactome:R-CEL-264870|Reactome:R-CEL-351906|Reactome:R-CEL-418889|Reactome:R-CEL-5357905|Reactome:R-DME-111465|Reactome:R-DME-111469|Reactome:R-DME-140342|Reactome:R-DME-2028269|Reactome:R-DME-214397|Reactome:R-DME-214399|Reactome:R-DME-214411|Reactome:R-DME-214416|Reactome:R-DME-264870|Reactome:R-DME-351906…
LG08.t1128	3ba8b2aa1a0e6b88393c53b9277720b9	249	PRINTS	PR00376	Interleukin-1B converting enzyme signature	105	123	2.3e-30	T	28-01-2024	IPR015917	Peptidase C14A, caspase catalytic domain	GO:0008234(InterPro)	Reactome:R-BTA-5620971|Reactome:R-CEL-111465|Reactome:R-CEL-140342|Reactome:R-CEL-2028269|Reactome:R-CEL-264870|Reactome:R-CEL-351906|Reactome:R-CEL-418889|Reactome:R-CEL-5357905|Reactome:R-DME-111465|Reactome:R-DME-111469|Reactome:R-DME-140342|Reactome:R-DME-2028269|Reactome:R-DME-214397|Reactome:R-DME-214399|Reactome:R-DME-214411|Reactome:R-DME-214416|Reactome:R-DME-264870|Reactome:R-DME-351906…
LG08.t1128	3ba8b2aa1a0e6b88393c53b9277720b9	249	PRINTS	PR00376	Interleukin-1B converting enzyme signature	41	59	2.3e-30	T	28-01-2024	IPR015917	Peptidase C14A, caspase catalytic domain	GO:0008234(InterPro)	Reactome:R-BTA-5620971|Reactome:R-CEL-111465|Reactome:R-CEL-140342|Reactome:R-CEL-2028269|Reactome:R-CEL-264870|Reactome:R-CEL-351906|Reactome:R-CEL-418889|Reactome:R-CEL-5357905|Reactome:R-DME-111465|Reactome:R-DME-111469|Reactome:R-DME-140342|Reactome:R-DME-2028269|Reactome:R-DME-214397|Reactome:R-DME-214399|Reactome:R-DME-214411|Reactome:R-DME-214416|Reactome:R-DME-264870|Reactome:R-DME-351906…
LG08.t1128	3ba8b2aa1a0e6b88393c53b9277720b9	249	PRINTS	PR00376	Interleukin-1B converting enzyme signature	5	18	2.3e-30	T	28-01-2024	IPR015917	Peptidase C14A, caspase catalytic domain	GO:0008234(InterPro)	Reactome:R-BTA-5620971|Reactome:R-CEL-111465|Reactome:R-CEL-140342|Reactome:R-CEL-2028269|Reactome:R-CEL-264870|Reactome:R-CEL-351906|Reactome:R-CEL-418889|Reactome:R-CEL-5357905|Reactome:R-DME-111465|Reactome:R-DME-111469|Reactome:R-DME-140342|Reactome:R-DME-2028269|Reactome:R-DME-214397|Reactome:R-DME-214399|Reactome:R-DME-214411|Reactome:R-DME-214416|Reactome:R-DME-264870|Reactome:R-DME-351906…
LG08.t1128	3ba8b2aa1a0e6b88393c53b9277720b9	249	PRINTS	PR00376	Interleukin-1B converting enzyme signature	23	41	2.3e-30	T	28-01-2024	IPR015917	Peptidase C14A, caspase catalytic domain	GO:0008234(InterPro)	Reactome:R-BTA-5620971|Reactome:R-CEL-111465|Reactome:R-CEL-140342|Reactome:R-CEL-2028269|Reactome:R-CEL-264870|Reactome:R-CEL-351906|Reactome:R-CEL-418889|Reactome:R-CEL-5357905|Reactome:R-DME-111465|Reactome:R-DME-111469|Reactome:R-DME-140342|Reactome:R-DME-2028269|Reactome:R-DME-214397|Reactome:R-DME-214399|Reactome:R-DME-214411|Reactome:R-DME-214416|Reactome:R-DME-264870|Reactome:R-DME-351906…
LG08.t1128	3ba8b2aa1a0e6b88393c53b9277720b9	249	PRINTS	PR00376	Interleukin-1B converting enzyme signature	163	174	2.3e-30	T	28-01-2024	IPR015917	Peptidase C14A, caspase catalytic domain	GO:0008234(InterPro)	Reactome:R-BTA-5620971|Reactome:R-CEL-111465|Reactome:R-CEL-140342|Reactome:R-CEL-2028269|Reactome:R-CEL-264870|Reactome:R-CEL-351906|Reactome:R-CEL-418889|Reactome:R-CEL-5357905|Reactome:R-DME-111465|Reactome:R-DME-111469|Reactome:R-DME-140342|Reactome:R-DME-2028269|Reactome:R-DME-214397|Reactome:R-DME-214399|Reactome:R-DME-214411|Reactome:R-DME-214416|Reactome:R-DME-264870|Reactome:R-DME-351906…
LG08.t1128	3ba8b2aa1a0e6b88393c53b9277720b9	249	PRINTS	PR00376	Interleukin-1B converting enzyme signature	73	81	2.3e-30	T	28-01-2024	IPR015917	Peptidase C14A, caspase catalytic domain	GO:0008234(InterPro)	Reactome:R-BTA-5620971|Reactome:R-CEL-111465|Reactome:R-CEL-140342|Reactome:R-CEL-2028269|Reactome:R-CEL-264870|Reactome:R-CEL-351906|Reactome:R-CEL-418889|Reactome:R-CEL-5357905|Reactome:R-DME-111465|Reactome:R-DME-111469|Reactome:R-DME-140342|Reactome:R-DME-2028269|Reactome:R-DME-214397|Reactome:R-DME-214399|Reactome:R-DME-214411|Reactome:R-DME-214416|Reactome:R-DME-264870|Reactome:R-DME-351906…
LG08.t1128	3ba8b2aa1a0e6b88393c53b9277720b9	249	CDD	cd00032	CASc	1	226	6.9e-78	T	28-01-2024	IPR015917	Peptidase C14A, caspase catalytic domain	GO:0008234(InterPro)	Reactome:R-BTA-5620971|Reactome:R-CEL-111465|Reactome:R-CEL-140342|Reactome:R-CEL-2028269|Reactome:R-CEL-264870|Reactome:R-CEL-351906|Reactome:R-CEL-418889|Reactome:R-CEL-5357905|Reactome:R-DME-111465|Reactome:R-DME-111469|Reactome:R-DME-140342|Reactome:R-DME-2028269|Reactome:R-DME-214397|Reactome:R-DME-214399|Reactome:R-DME-214411|Reactome:R-DME-214416|Reactome:R-DME-264870|Reactome:R-DME-351906…
LG13.t2758	545a0270774c929596eaaaea76a09948	464	Pfam	PF00656	Caspase domain	235	459	8.2e-47	T	28-01-2024	IPR011600	Peptidase C14, caspase domain	GO:0004197(InterPro)|GO:0006508(InterPro)	Reactome:R-BTA-5620971|Reactome:R-CEL-111465|Reactome:R-CEL-140342|Reactome:R-CEL-2028269|Reactome:R-CEL-264870|Reactome:R-CEL-351906|Reactome:R-CEL-418889|Reactome:R-CEL-5357905|Reactome:R-DME-111465|Reactome:R-DME-111469|Reactome:R-DME-140342|Reactome:R-DME-2028269|Reactome:R-DME-214397|Reactome:R-DME-214399|Reactome:R-DME-214411|Reactome:R-DME-214416|Reactome:R-DME-264870|Reactome:R-DME-351906…
LG13.t2758	545a0270774c929596eaaaea76a09948	464	Gene3D	G3DSA:3.40.50.1460	-	226	464	2.3e-74	T	28-01-2024	-	-	-	-
LG13.t2758	545a0270774c929596eaaaea76a09948	464	PIRSF	PIRSF038001	Caspase_ICE	1	463	1.8e-90	T	28-01-2024	-	-	-	-
LG13.t2758	545a0270774c929596eaaaea76a09948	464	PANTHER	PTHR47901	CASPASE RECRUITMENT DOMAIN-CONTAINING PROTEIN 18	5	453	4.1e-55	T	28-01-2024	-	-	-	-
LG13.t2758	545a0270774c929596eaaaea76a09948	464	SMART	SM00114	card_3	1	90	1.1e-08	T	28-01-2024	IPR001315	CARD domain	GO:0042981(InterPro)	MetaCyc:PWY-7250|MetaCyc:PWY-7511|Reactome:R-BTA-168638|Reactome:R-BTA-202424|Reactome:R-BTA-209543|Reactome:R-BTA-450302|Reactome:R-BTA-450321|Reactome:R-BTA-5620971|Reactome:R-BTA-5689896|Reactome:R-CEL-111465|Reactome:R-CEL-140342|Reactome:R-CEL-2028269|Reactome:R-CEL-264870|Reactome:R-CEL-351906|Reactome:R-CEL-418889|Reactome:R-CEL-5357905|Reactome:R-CFA-168638|Reactome:R-CFA-5357786|Reactome…
LG13.t2758	545a0270774c929596eaaaea76a09948	464	MobiDBLite	mobidb-lite	consensus disorder prediction	201	220	-	T	28-01-2024	-	-	-	-
LG13.t2758	545a0270774c929596eaaaea76a09948	464	MobiDBLite	mobidb-lite	consensus disorder prediction	114	159	-	T	28-01-2024	-	-	-	-
LG13.t2758	545a0270774c929596eaaaea76a09948	464	SUPERFAMILY	SSF47986	DEATH domain	1	98	5.65e-19	T	28-01-2024	IPR011029	Death-like domain superfamily	-	MetaCyc:PWY-7250|MetaCyc:PWY-7511|MetaCyc:PWY-7884|Reactome:R-BTA-1257604|Reactome:R-BTA-140534|Reactome:R-BTA-168638|Reactome:R-BTA-202424|Reactome:R-BTA-209543|Reactome:R-BTA-209560|Reactome:R-BTA-2562578|Reactome:R-BTA-3371378|Reactome:R-BTA-450302|Reactome:R-BTA-450321|Reactome:R-BTA-5218900|Reactome:R-BTA-5357786|Reactome:R-BTA-5357905|Reactome:R-BTA-5357956|Reactome:R-BTA-5620971|Reactome:R…
LG13.t2758	545a0270774c929596eaaaea76a09948	464	Pfam	PF00619	Caspase recruitment domain	7	85	1.4e-07	T	28-01-2024	IPR001315	CARD domain	GO:0042981(InterPro)	MetaCyc:PWY-7250|MetaCyc:PWY-7511|Reactome:R-BTA-168638|Reactome:R-BTA-202424|Reactome:R-BTA-209543|Reactome:R-BTA-450302|Reactome:R-BTA-450321|Reactome:R-BTA-5620971|Reactome:R-BTA-5689896|Reactome:R-CEL-111465|Reactome:R-CEL-140342|Reactome:R-CEL-2028269|Reactome:R-CEL-264870|Reactome:R-CEL-351906|Reactome:R-CEL-418889|Reactome:R-CEL-5357905|Reactome:R-CFA-168638|Reactome:R-CFA-5357786|Reactome…
LG13.t2758	545a0270774c929596eaaaea76a09948	464	PRINTS	PR00376	Interleukin-1B converting enzyme signature	403	414	1.3e-27	T	28-01-2024	IPR015917	Peptidase C14A, caspase catalytic domain	GO:0008234(InterPro)	Reactome:R-BTA-5620971|Reactome:R-CEL-111465|Reactome:R-CEL-140342|Reactome:R-CEL-2028269|Reactome:R-CEL-264870|Reactome:R-CEL-351906|Reactome:R-CEL-418889|Reactome:R-CEL-5357905|Reactome:R-DME-111465|Reactome:R-DME-111469|Reactome:R-DME-140342|Reactome:R-DME-2028269|Reactome:R-DME-214397|Reactome:R-DME-214399|Reactome:R-DME-214411|Reactome:R-DME-214416|Reactome:R-DME-264870|Reactome:R-DME-351906…
LG13.t2758	545a0270774c929596eaaaea76a09948	464	PRINTS	PR00376	Interleukin-1B converting enzyme signature	253	271	1.3e-27	T	28-01-2024	IPR015917	Peptidase C14A, caspase catalytic domain	GO:0008234(InterPro)	Reactome:R-BTA-5620971|Reactome:R-CEL-111465|Reactome:R-CEL-140342|Reactome:R-CEL-2028269|Reactome:R-CEL-264870|Reactome:R-CEL-351906|Reactome:R-CEL-418889|Reactome:R-CEL-5357905|Reactome:R-DME-111465|Reactome:R-DME-111469|Reactome:R-DME-140342|Reactome:R-DME-2028269|Reactome:R-DME-214397|Reactome:R-DME-214399|Reactome:R-DME-214411|Reactome:R-DME-214416|Reactome:R-DME-264870|Reactome:R-DME-351906…
LG13.t2758	545a0270774c929596eaaaea76a09948	464	PRINTS	PR00376	Interleukin-1B converting enzyme signature	304	312	1.3e-27	T	28-01-2024	IPR015917	Peptidase C14A, caspase catalytic domain	GO:0008234(InterPro)	Reactome:R-BTA-5620971|Reactome:R-CEL-111465|Reactome:R-CEL-140342|Reactome:R-CEL-2028269|Reactome:R-CEL-264870|Reactome:R-CEL-351906|Reactome:R-CEL-418889|Reactome:R-CEL-5357905|Reactome:R-DME-111465|Reactome:R-DME-111469|Reactome:R-DME-140342|Reactome:R-DME-2028269|Reactome:R-DME-214397|Reactome:R-DME-214399|Reactome:R-DME-214411|Reactome:R-DME-214416|Reactome:R-DME-264870|Reactome:R-DME-351906…
LG13.t2758	545a0270774c929596eaaaea76a09948	464	PRINTS	PR00376	Interleukin-1B converting enzyme signature	234	247	1.3e-27	T	28-01-2024	IPR015917	Peptidase C14A, caspase catalytic domain	GO:0008234(InterPro)	Reactome:R-BTA-5620971|Reactome:R-CEL-111465|Reactome:R-CEL-140342|Reactome:R-CEL-2028269|Reactome:R-CEL-264870|Reactome:R-CEL-351906|Reactome:R-CEL-418889|Reactome:R-CEL-5357905|Reactome:R-DME-111465|Reactome:R-DME-111469|Reactome:R-DME-140342|Reactome:R-DME-2028269|Reactome:R-DME-214397|Reactome:R-DME-214399|Reactome:R-DME-214411|Reactome:R-DME-214416|Reactome:R-DME-264870|Reactome:R-DME-351906…
LG13.t2758	545a0270774c929596eaaaea76a09948	464	PRINTS	PR00376	Interleukin-1B converting enzyme signature	271	289	1.3e-27	T	28-01-2024	IPR015917	Peptidase C14A, caspase catalytic domain	GO:0008234(InterPro)	Reactome:R-BTA-5620971|Reactome:R-CEL-111465|Reactome:R-CEL-140342|Reactome:R-CEL-2028269|Reactome:R-CEL-264870|Reactome:R-CEL-351906|Reactome:R-CEL-418889|Reactome:R-CEL-5357905|Reactome:R-DME-111465|Reactome:R-DME-111469|Reactome:R-DME-140342|Reactome:R-DME-2028269|Reactome:R-DME-214397|Reactome:R-DME-214399|Reactome:R-DME-214411|Reactome:R-DME-214416|Reactome:R-DME-264870|Reactome:R-DME-351906…
LG13.t2758	545a0270774c929596eaaaea76a09948	464	PRINTS	PR00376	Interleukin-1B converting enzyme signature	339	357	1.3e-27	T	28-01-2024	IPR015917	Peptidase C14A, caspase catalytic domain	GO:0008234(InterPro)	Reactome:R-BTA-5620971|Reactome:R-CEL-111465|Reactome:R-CEL-140342|Reactome:R-CEL-2028269|Reactome:R-CEL-264870|Reactome:R-CEL-351906|Reactome:R-CEL-418889|Reactome:R-CEL-5357905|Reactome:R-DME-111465|Reactome:R-DME-111469|Reactome:R-DME-140342|Reactome:R-DME-2028269|Reactome:R-DME-214397|Reactome:R-DME-214399|Reactome:R-DME-214411|Reactome:R-DME-214416|Reactome:R-DME-264870|Reactome:R-DME-351906…
LG13.t2758	545a0270774c929596eaaaea76a09948	464	SMART	SM00115	caspase_2	227	463	3e-61	T	28-01-2024	IPR015917	Peptidase C14A, caspase catalytic domain	GO:0008234(InterPro)	Reactome:R-BTA-5620971|Reactome:R-CEL-111465|Reactome:R-CEL-140342|Reactome:R-CEL-2028269|Reactome:R-CEL-264870|Reactome:R-CEL-351906|Reactome:R-CEL-418889|Reactome:R-CEL-5357905|Reactome:R-DME-111465|Reactome:R-DME-111469|Reactome:R-DME-140342|Reactome:R-DME-2028269|Reactome:R-DME-214397|Reactome:R-DME-214399|Reactome:R-DME-214411|Reactome:R-DME-214416|Reactome:R-DME-264870|Reactome:R-DME-351906…
LG13.t2758	545a0270774c929596eaaaea76a09948	464	SUPERFAMILY	SSF52129	Caspase-like	225	461	7.03e-66	T	28-01-2024	IPR029030	Caspase-like domain superfamily	-	Reactome:R-BTA-5620971|Reactome:R-CEL-111465|Reactome:R-CEL-140342|Reactome:R-CEL-2028269|Reactome:R-CEL-264870|Reactome:R-CEL-351906|Reactome:R-CEL-418889|Reactome:R-CEL-5357905|Reactome:R-DME-111465|Reactome:R-DME-111469|Reactome:R-DME-140342|Reactome:R-DME-2028269|Reactome:R-DME-214397|Reactome:R-DME-214399|Reactome:R-DME-214411|Reactome:R-DME-214416|Reactome:R-DME-264870|Reactome:R-DME-351906…
LG13.t2758	545a0270774c929596eaaaea76a09948	464	ProSiteProfiles	PS50208	Caspase family p20 domain profile.	234	358	41.3972	T	28-01-2024	IPR001309	Peptidase C14, p20 domain	GO:0004197(InterPro)|GO:0006508(InterPro)	Reactome:R-BTA-5620971|Reactome:R-CEL-111465|Reactome:R-CEL-140342|Reactome:R-CEL-2028269|Reactome:R-CEL-264870|Reactome:R-CEL-351906|Reactome:R-CEL-418889|Reactome:R-CEL-5357905|Reactome:R-DME-111465|Reactome:R-DME-111469|Reactome:R-DME-140342|Reactome:R-DME-2028269|Reactome:R-DME-214397|Reactome:R-DME-214399|Reactome:R-DME-214411|Reactome:R-DME-214416|Reactome:R-DME-264870|Reactome:R-DME-351906…
LG13.t2758	545a0270774c929596eaaaea76a09948	464	ProSiteProfiles	PS50209	CARD caspase recruitment domain profile.	1	91	15.5635	T	28-01-2024	IPR001315	CARD domain	GO:0042981(InterPro)	MetaCyc:PWY-7250|MetaCyc:PWY-7511|Reactome:R-BTA-168638|Reactome:R-BTA-202424|Reactome:R-BTA-209543|Reactome:R-BTA-450302|Reactome:R-BTA-450321|Reactome:R-BTA-5620971|Reactome:R-BTA-5689896|Reactome:R-CEL-111465|Reactome:R-CEL-140342|Reactome:R-CEL-2028269|Reactome:R-CEL-264870|Reactome:R-CEL-351906|Reactome:R-CEL-418889|Reactome:R-CEL-5357905|Reactome:R-CFA-168638|Reactome:R-CFA-5357786|Reactome…
LG13.t2758	545a0270774c929596eaaaea76a09948	464	Gene3D	G3DSA:1.10.533.10	Death Domain, Fas	1	102	3.6e-23	T	28-01-2024	IPR011029	Death-like domain superfamily	-	MetaCyc:PWY-7250|MetaCyc:PWY-7511|MetaCyc:PWY-7884|Reactome:R-BTA-1257604|Reactome:R-BTA-140534|Reactome:R-BTA-168638|Reactome:R-BTA-202424|Reactome:R-BTA-209543|Reactome:R-BTA-209560|Reactome:R-BTA-2562578|Reactome:R-BTA-3371378|Reactome:R-BTA-450302|Reactome:R-BTA-450321|Reactome:R-BTA-5218900|Reactome:R-BTA-5357786|Reactome:R-BTA-5357905|Reactome:R-BTA-5357956|Reactome:R-BTA-5620971|Reactome:R…
LG13.t2758	545a0270774c929596eaaaea76a09948	464	ProSiteProfiles	PS50207	Caspase family p10 domain profile.	386	443	19.5295	T	28-01-2024	IPR002138	Peptidase C14, caspase non-catalytic subunit p10	GO:0004197(InterPro)|GO:0006508(InterPro)	Reactome:R-BTA-5620971|Reactome:R-CEL-111465|Reactome:R-CEL-140342|Reactome:R-CEL-2028269|Reactome:R-CEL-264870|Reactome:R-CEL-351906|Reactome:R-CEL-418889|Reactome:R-CEL-5357905|Reactome:R-DME-111465|Reactome:R-DME-111469|Reactome:R-DME-140342|Reactome:R-DME-2028269|Reactome:R-DME-214397|Reactome:R-DME-214399|Reactome:R-DME-214411|Reactome:R-DME-214416|Reactome:R-DME-264870|Reactome:R-DME-351906…
LG13.t2758	545a0270774c929596eaaaea76a09948	464	CDD	cd00032	CASc	228	462	2.01e-76	T	28-01-2024	IPR015917	Peptidase C14A, caspase catalytic domain	GO:0008234(InterPro)	Reactome:R-BTA-5620971|Reactome:R-CEL-111465|Reactome:R-CEL-140342|Reactome:R-CEL-2028269|Reactome:R-CEL-264870|Reactome:R-CEL-351906|Reactome:R-CEL-418889|Reactome:R-CEL-5357905|Reactome:R-DME-111465|Reactome:R-DME-111469|Reactome:R-DME-140342|Reactome:R-DME-2028269|Reactome:R-DME-214397|Reactome:R-DME-214399|Reactome:R-DME-214411|Reactome:R-DME-214416|Reactome:R-DME-264870|Reactome:R-DME-351906…
LG04.t3308	493366388700f9d0120e1b869412f152	403	SUPERFAMILY	SSF52129	Caspase-like	146	351	4.19e-42	T	28-01-2024	IPR029030	Caspase-like domain superfamily	-	Reactome:R-BTA-5620971|Reactome:R-CEL-111465|Reactome:R-CEL-140342|Reactome:R-CEL-2028269|Reactome:R-CEL-264870|Reactome:R-CEL-351906|Reactome:R-CEL-418889|Reactome:R-CEL-5357905|Reactome:R-DME-111465|Reactome:R-DME-111469|Reactome:R-DME-140342|Reactome:R-DME-2028269|Reactome:R-DME-214397|Reactome:R-DME-214399|Reactome:R-DME-214411|Reactome:R-DME-214416|Reactome:R-DME-264870|Reactome:R-DME-351906…
LG04.t3308	493366388700f9d0120e1b869412f152	403	ProSiteProfiles	PS50207	Caspase family p10 domain profile.	268	350	24.3636	T	28-01-2024	IPR002138	Peptidase C14, caspase non-catalytic subunit p10	GO:0004197(InterPro)|GO:0006508(InterPro)	Reactome:R-BTA-5620971|Reactome:R-CEL-111465|Reactome:R-CEL-140342|Reactome:R-CEL-2028269|Reactome:R-CEL-264870|Reactome:R-CEL-351906|Reactome:R-CEL-418889|Reactome:R-CEL-5357905|Reactome:R-DME-111465|Reactome:R-DME-111469|Reactome:R-DME-140342|Reactome:R-DME-2028269|Reactome:R-DME-214397|Reactome:R-DME-214399|Reactome:R-DME-214411|Reactome:R-DME-214416|Reactome:R-DME-264870|Reactome:R-DME-351906…
LG04.t3308	493366388700f9d0120e1b869412f152	403	SMART	SM00114	card_3	1	88	4.4e-06	T	28-01-2024	IPR001315	CARD domain	GO:0042981(InterPro)	MetaCyc:PWY-7250|MetaCyc:PWY-7511|Reactome:R-BTA-168638|Reactome:R-BTA-202424|Reactome:R-BTA-209543|Reactome:R-BTA-450302|Reactome:R-BTA-450321|Reactome:R-BTA-5620971|Reactome:R-BTA-5689896|Reactome:R-CEL-111465|Reactome:R-CEL-140342|Reactome:R-CEL-2028269|Reactome:R-CEL-264870|Reactome:R-CEL-351906|Reactome:R-CEL-418889|Reactome:R-CEL-5357905|Reactome:R-CFA-168638|Reactome:R-CFA-5357786|Reactome…
LG04.t3308	493366388700f9d0120e1b869412f152	403	Gene3D	G3DSA:3.40.50.1460	-	117	355	3.5e-50	T	28-01-2024	-	-	-	-
LG04.t3308	493366388700f9d0120e1b869412f152	403	Pfam	PF00619	Caspase recruitment domain	5	86	9.6e-14	T	28-01-2024	IPR001315	CARD domain	GO:0042981(InterPro)	MetaCyc:PWY-7250|MetaCyc:PWY-7511|Reactome:R-BTA-168638|Reactome:R-BTA-202424|Reactome:R-BTA-209543|Reactome:R-BTA-450302|Reactome:R-BTA-450321|Reactome:R-BTA-5620971|Reactome:R-BTA-5689896|Reactome:R-CEL-111465|Reactome:R-CEL-140342|Reactome:R-CEL-2028269|Reactome:R-CEL-264870|Reactome:R-CEL-351906|Reactome:R-CEL-418889|Reactome:R-CEL-5357905|Reactome:R-CFA-168638|Reactome:R-CFA-5357786|Reactome…
LG04.t3308	493366388700f9d0120e1b869412f152	403	PRINTS	PR00376	Interleukin-1B converting enzyme signature	171	179	2.6e-14	T	28-01-2024	IPR015917	Peptidase C14A, caspase catalytic domain	GO:0008234(InterPro)	Reactome:R-BTA-5620971|Reactome:R-CEL-111465|Reactome:R-CEL-140342|Reactome:R-CEL-2028269|Reactome:R-CEL-264870|Reactome:R-CEL-351906|Reactome:R-CEL-418889|Reactome:R-CEL-5357905|Reactome:R-DME-111465|Reactome:R-DME-111469|Reactome:R-DME-140342|Reactome:R-DME-2028269|Reactome:R-DME-214397|Reactome:R-DME-214399|Reactome:R-DME-214411|Reactome:R-DME-214416|Reactome:R-DME-264870|Reactome:R-DME-351906…
LG04.t3308	493366388700f9d0120e1b869412f152	403	PRINTS	PR00376	Interleukin-1B converting enzyme signature	282	293	2.6e-14	T	28-01-2024	IPR015917	Peptidase C14A, caspase catalytic domain	GO:0008234(InterPro)	Reactome:R-BTA-5620971|Reactome:R-CEL-111465|Reactome:R-CEL-140342|Reactome:R-CEL-2028269|Reactome:R-CEL-264870|Reactome:R-CEL-351906|Reactome:R-CEL-418889|Reactome:R-CEL-5357905|Reactome:R-DME-111465|Reactome:R-DME-111469|Reactome:R-DME-140342|Reactome:R-DME-2028269|Reactome:R-DME-214397|Reactome:R-DME-214399|Reactome:R-DME-214411|Reactome:R-DME-214416|Reactome:R-DME-264870|Reactome:R-DME-351906…
LG04.t3308	493366388700f9d0120e1b869412f152	403	PRINTS	PR00376	Interleukin-1B converting enzyme signature	340	349	2.6e-14	T	28-01-2024	IPR015917	Peptidase C14A, caspase catalytic domain	GO:0008234(InterPro)	Reactome:R-BTA-5620971|Reactome:R-CEL-111465|Reactome:R-CEL-140342|Reactome:R-CEL-2028269|Reactome:R-CEL-264870|Reactome:R-CEL-351906|Reactome:R-CEL-418889|Reactome:R-CEL-5357905|Reactome:R-DME-111465|Reactome:R-DME-111469|Reactome:R-DME-140342|Reactome:R-DME-2028269|Reactome:R-DME-214397|Reactome:R-DME-214399|Reactome:R-DME-214411|Reactome:R-DME-214416|Reactome:R-DME-264870|Reactome:R-DME-351906…
LG04.t3308	493366388700f9d0120e1b869412f152	403	PRINTS	PR00376	Interleukin-1B converting enzyme signature	206	224	2.6e-14	T	28-01-2024	IPR015917	Peptidase C14A, caspase catalytic domain	GO:0008234(InterPro)	Reactome:R-BTA-5620971|Reactome:R-CEL-111465|Reactome:R-CEL-140342|Reactome:R-CEL-2028269|Reactome:R-CEL-264870|Reactome:R-CEL-351906|Reactome:R-CEL-418889|Reactome:R-CEL-5357905|Reactome:R-DME-111465|Reactome:R-DME-111469|Reactome:R-DME-140342|Reactome:R-DME-2028269|Reactome:R-DME-214397|Reactome:R-DME-214399|Reactome:R-DME-214411|Reactome:R-DME-214416|Reactome:R-DME-264870|Reactome:R-DME-351906…
LG04.t3308	493366388700f9d0120e1b869412f152	403	PANTHER	PTHR47901	CASPASE RECRUITMENT DOMAIN-CONTAINING PROTEIN 18	163	351	1.8e-38	T	28-01-2024	-	-	-	-
LG04.t3308	493366388700f9d0120e1b869412f152	403	Pfam	PF00656	Caspase domain	168	347	2.6e-27	T	28-01-2024	IPR011600	Peptidase C14, caspase domain	GO:0004197(InterPro)|GO:0006508(InterPro)	Reactome:R-BTA-5620971|Reactome:R-CEL-111465|Reactome:R-CEL-140342|Reactome:R-CEL-2028269|Reactome:R-CEL-264870|Reactome:R-CEL-351906|Reactome:R-CEL-418889|Reactome:R-CEL-5357905|Reactome:R-DME-111465|Reactome:R-DME-111469|Reactome:R-DME-140342|Reactome:R-DME-2028269|Reactome:R-DME-214397|Reactome:R-DME-214399|Reactome:R-DME-214411|Reactome:R-DME-214416|Reactome:R-DME-264870|Reactome:R-DME-351906…
LG04.t3308	493366388700f9d0120e1b869412f152	403	ProSiteProfiles	PS50208	Caspase family p20 domain profile.	149	225	24.011	T	28-01-2024	IPR001309	Peptidase C14, p20 domain	GO:0004197(InterPro)|GO:0006508(InterPro)	Reactome:R-BTA-5620971|Reactome:R-CEL-111465|Reactome:R-CEL-140342|Reactome:R-CEL-2028269|Reactome:R-CEL-264870|Reactome:R-CEL-351906|Reactome:R-CEL-418889|Reactome:R-CEL-5357905|Reactome:R-DME-111465|Reactome:R-DME-111469|Reactome:R-DME-140342|Reactome:R-DME-2028269|Reactome:R-DME-214397|Reactome:R-DME-214399|Reactome:R-DME-214411|Reactome:R-DME-214416|Reactome:R-DME-264870|Reactome:R-DME-351906…
LG04.t3308	493366388700f9d0120e1b869412f152	403	SUPERFAMILY	SSF47986	DEATH domain	4	87	4.32e-16	T	28-01-2024	IPR011029	Death-like domain superfamily	-	MetaCyc:PWY-7250|MetaCyc:PWY-7511|MetaCyc:PWY-7884|Reactome:R-BTA-1257604|Reactome:R-BTA-140534|Reactome:R-BTA-168638|Reactome:R-BTA-202424|Reactome:R-BTA-209543|Reactome:R-BTA-209560|Reactome:R-BTA-2562578|Reactome:R-BTA-3371378|Reactome:R-BTA-450302|Reactome:R-BTA-450321|Reactome:R-BTA-5218900|Reactome:R-BTA-5357786|Reactome:R-BTA-5357905|Reactome:R-BTA-5357956|Reactome:R-BTA-5620971|Reactome:R…
LG04.t3308	493366388700f9d0120e1b869412f152	403	Gene3D	G3DSA:1.10.533.10	Death Domain, Fas	2	99	1.9e-19	T	28-01-2024	IPR011029	Death-like domain superfamily	-	MetaCyc:PWY-7250|MetaCyc:PWY-7511|MetaCyc:PWY-7884|Reactome:R-BTA-1257604|Reactome:R-BTA-140534|Reactome:R-BTA-168638|Reactome:R-BTA-202424|Reactome:R-BTA-209543|Reactome:R-BTA-209560|Reactome:R-BTA-2562578|Reactome:R-BTA-3371378|Reactome:R-BTA-450302|Reactome:R-BTA-450321|Reactome:R-BTA-5218900|Reactome:R-BTA-5357786|Reactome:R-BTA-5357905|Reactome:R-BTA-5357956|Reactome:R-BTA-5620971|Reactome:R…
LG04.t3308	493366388700f9d0120e1b869412f152	403	SMART	SM00115	caspase_2	139	350	2.5e-29	T	28-01-2024	IPR015917	Peptidase C14A, caspase catalytic domain	GO:0008234(InterPro)	Reactome:R-BTA-5620971|Reactome:R-CEL-111465|Reactome:R-CEL-140342|Reactome:R-CEL-2028269|Reactome:R-CEL-264870|Reactome:R-CEL-351906|Reactome:R-CEL-418889|Reactome:R-CEL-5357905|Reactome:R-DME-111465|Reactome:R-DME-111469|Reactome:R-DME-140342|Reactome:R-DME-2028269|Reactome:R-DME-214397|Reactome:R-DME-214399|Reactome:R-DME-214411|Reactome:R-DME-214416|Reactome:R-DME-264870|Reactome:R-DME-351906…
LG04.t3308	493366388700f9d0120e1b869412f152	403	ProSiteProfiles	PS50209	CARD caspase recruitment domain profile.	1	89	16.8688	T	28-01-2024	IPR001315	CARD domain	GO:0042981(InterPro)	MetaCyc:PWY-7250|MetaCyc:PWY-7511|Reactome:R-BTA-168638|Reactome:R-BTA-202424|Reactome:R-BTA-209543|Reactome:R-BTA-450302|Reactome:R-BTA-450321|Reactome:R-BTA-5620971|Reactome:R-BTA-5689896|Reactome:R-CEL-111465|Reactome:R-CEL-140342|Reactome:R-CEL-2028269|Reactome:R-CEL-264870|Reactome:R-CEL-351906|Reactome:R-CEL-418889|Reactome:R-CEL-5357905|Reactome:R-CFA-168638|Reactome:R-CFA-5357786|Reactome…
LG04.t3308	493366388700f9d0120e1b869412f152	403	CDD	cd01671	CARD	9	86	1.68e-18	T	28-01-2024	-	-	-	-
LG14.t15	b25c570854311afe89ae4a9e399ee911	865	Pfam	PF00656	Caspase domain	620	861	6.3e-54	T	28-01-2024	IPR011600	Peptidase C14, caspase domain	GO:0004197(InterPro)|GO:0006508(InterPro)	Reactome:R-BTA-5620971|Reactome:R-CEL-111465|Reactome:R-CEL-140342|Reactome:R-CEL-2028269|Reactome:R-CEL-264870|Reactome:R-CEL-351906|Reactome:R-CEL-418889|Reactome:R-CEL-5357905|Reactome:R-DME-111465|Reactome:R-DME-111469|Reactome:R-DME-140342|Reactome:R-DME-2028269|Reactome:R-DME-214397|Reactome:R-DME-214399|Reactome:R-DME-214411|Reactome:R-DME-214416|Reactome:R-DME-264870|Reactome:R-DME-351906…
LG14.t15	b25c570854311afe89ae4a9e399ee911	865	Gene3D	G3DSA:1.10.533.10	Death Domain, Fas	14	106	2e-19	T	28-01-2024	IPR011029	Death-like domain superfamily	-	MetaCyc:PWY-7250|MetaCyc:PWY-7511|MetaCyc:PWY-7884|Reactome:R-BTA-1257604|Reactome:R-BTA-140534|Reactome:R-BTA-168638|Reactome:R-BTA-202424|Reactome:R-BTA-209543|Reactome:R-BTA-209560|Reactome:R-BTA-2562578|Reactome:R-BTA-3371378|Reactome:R-BTA-450302|Reactome:R-BTA-450321|Reactome:R-BTA-5218900|Reactome:R-BTA-5357786|Reactome:R-BTA-5357905|Reactome:R-BTA-5357956|Reactome:R-BTA-5620971|Reactome:R…
LG14.t15	b25c570854311afe89ae4a9e399ee911	865	MobiDBLite	mobidb-lite	consensus disorder prediction	332	362	-	T	28-01-2024	-	-	-	-
LG14.t15	b25c570854311afe89ae4a9e399ee911	865	SMART	SM00031	ded_6	114	193	9.9e-07	T	28-01-2024	IPR001875	Death effector domain	GO:0005515(InterPro)|GO:0042981(InterPro)	Reactome:R-BTA-140534|Reactome:R-BTA-2562578|Reactome:R-BTA-3371378|Reactome:R-BTA-5218900|Reactome:R-BTA-5357786|Reactome:R-BTA-5357905|Reactome:R-BTA-5675482|Reactome:R-BTA-69416|Reactome:R-BTA-75157|Reactome:R-BTA-75158|Reactome:R-HSA-111465|Reactome:R-HSA-112409|Reactome:R-HSA-140534|Reactome:R-HSA-168638|Reactome:R-HSA-2562578|Reactome:R-HSA-264870|Reactome:R-HSA-3371378|Reactome:R-HSA-52134…
LG14.t15	b25c570854311afe89ae4a9e399ee911	865	SMART	SM00031	ded_6	16	97	3.3e-08	T	28-01-2024	IPR001875	Death effector domain	GO:0005515(InterPro)|GO:0042981(InterPro)	Reactome:R-BTA-140534|Reactome:R-BTA-2562578|Reactome:R-BTA-3371378|Reactome:R-BTA-5218900|Reactome:R-BTA-5357786|Reactome:R-BTA-5357905|Reactome:R-BTA-5675482|Reactome:R-BTA-69416|Reactome:R-BTA-75157|Reactome:R-BTA-75158|Reactome:R-HSA-111465|Reactome:R-HSA-112409|Reactome:R-HSA-140534|Reactome:R-HSA-168638|Reactome:R-HSA-2562578|Reactome:R-HSA-264870|Reactome:R-HSA-3371378|Reactome:R-HSA-52134…
LG14.t15	b25c570854311afe89ae4a9e399ee911	865	SMART	SM00115	caspase_2	612	865	9e-85	T	28-01-2024	IPR015917	Peptidase C14A, caspase catalytic domain	GO:0008234(InterPro)	Reactome:R-BTA-5620971|Reactome:R-CEL-111465|Reactome:R-CEL-140342|Reactome:R-CEL-2028269|Reactome:R-CEL-264870|Reactome:R-CEL-351906|Reactome:R-CEL-418889|Reactome:R-CEL-5357905|Reactome:R-DME-111465|Reactome:R-DME-111469|Reactome:R-DME-140342|Reactome:R-DME-2028269|Reactome:R-DME-214397|Reactome:R-DME-214399|Reactome:R-DME-214411|Reactome:R-DME-214416|Reactome:R-DME-264870|Reactome:R-DME-351906…
LG14.t15	b25c570854311afe89ae4a9e399ee911	865	ProSitePatterns	PS01121	Caspase family histidine active site.	690	704	-	T	28-01-2024	IPR016129	Peptidase family C14A, His active site	-	Reactome:R-BTA-5620971|Reactome:R-CEL-111465|Reactome:R-CEL-140342|Reactome:R-CEL-2028269|Reactome:R-CEL-264870|Reactome:R-CEL-351906|Reactome:R-CEL-418889|Reactome:R-CEL-5357905|Reactome:R-DME-111465|Reactome:R-DME-111469|Reactome:R-DME-352238|Reactome:R-DRE-168638|Reactome:R-GGA-111459|Reactome:R-GGA-111463|Reactome:R-GGA-111464|Reactome:R-GGA-111465|Reactome:R-GGA-111469|Reactome:R-GGA-264870|…
LG14.t15	b25c570854311afe89ae4a9e399ee911	865	ProSiteProfiles	PS50168	Death effector domain (DED) profile.	17	97	16.839	T	28-01-2024	IPR001875	Death effector domain	GO:0005515(InterPro)|GO:0042981(InterPro)	Reactome:R-BTA-140534|Reactome:R-BTA-2562578|Reactome:R-BTA-3371378|Reactome:R-BTA-5218900|Reactome:R-BTA-5357786|Reactome:R-BTA-5357905|Reactome:R-BTA-5675482|Reactome:R-BTA-69416|Reactome:R-BTA-75157|Reactome:R-BTA-75158|Reactome:R-HSA-111465|Reactome:R-HSA-112409|Reactome:R-HSA-140534|Reactome:R-HSA-168638|Reactome:R-HSA-2562578|Reactome:R-HSA-264870|Reactome:R-HSA-3371378|Reactome:R-HSA-52134…
LG14.t15	b25c570854311afe89ae4a9e399ee911	865	Pfam	PF01335	Death effector domain	116	195	7.8e-14	T	28-01-2024	IPR001875	Death effector domain	GO:0005515(InterPro)|GO:0042981(InterPro)	Reactome:R-BTA-140534|Reactome:R-BTA-2562578|Reactome:R-BTA-3371378|Reactome:R-BTA-5218900|Reactome:R-BTA-5357786|Reactome:R-BTA-5357905|Reactome:R-BTA-5675482|Reactome:R-BTA-69416|Reactome:R-BTA-75157|Reactome:R-BTA-75158|Reactome:R-HSA-111465|Reactome:R-HSA-112409|Reactome:R-HSA-140534|Reactome:R-HSA-168638|Reactome:R-HSA-2562578|Reactome:R-HSA-264870|Reactome:R-HSA-3371378|Reactome:R-HSA-52134…
LG14.t15	b25c570854311afe89ae4a9e399ee911	865	Pfam	PF01335	Death effector domain	22	95	6.6e-13	T	28-01-2024	IPR001875	Death effector domain	GO:0005515(InterPro)|GO:0042981(InterPro)	Reactome:R-BTA-140534|Reactome:R-BTA-2562578|Reactome:R-BTA-3371378|Reactome:R-BTA-5218900|Reactome:R-BTA-5357786|Reactome:R-BTA-5357905|Reactome:R-BTA-5675482|Reactome:R-BTA-69416|Reactome:R-BTA-75157|Reactome:R-BTA-75158|Reactome:R-HSA-111465|Reactome:R-HSA-112409|Reactome:R-HSA-140534|Reactome:R-HSA-168638|Reactome:R-HSA-2562578|Reactome:R-HSA-264870|Reactome:R-HSA-3371378|Reactome:R-HSA-52134…
LG14.t15	b25c570854311afe89ae4a9e399ee911	865	MobiDBLite	mobidb-lite	consensus disorder prediction	512	536	-	T	28-01-2024	-	-	-	-
LG14.t15	b25c570854311afe89ae4a9e399ee911	865	CDD	cd08792	DED_Caspase_8_10_r1	18	96	6.62e-27	T	28-01-2024	-	-	-	-
LG14.t15	b25c570854311afe89ae4a9e399ee911	865	Gene3D	G3DSA:1.10.533.10	Death Domain, Fas	112	201	3.3e-19	T	28-01-2024	IPR011029	Death-like domain superfamily	-	MetaCyc:PWY-7250|MetaCyc:PWY-7511|MetaCyc:PWY-7884|Reactome:R-BTA-1257604|Reactome:R-BTA-140534|Reactome:R-BTA-168638|Reactome:R-BTA-202424|Reactome:R-BTA-209543|Reactome:R-BTA-209560|Reactome:R-BTA-2562578|Reactome:R-BTA-3371378|Reactome:R-BTA-450302|Reactome:R-BTA-450321|Reactome:R-BTA-5218900|Reactome:R-BTA-5357786|Reactome:R-BTA-5357905|Reactome:R-BTA-5357956|Reactome:R-BTA-5620971|Reactome:R…
LG14.t15	b25c570854311afe89ae4a9e399ee911	865	FunFam	G3DSA:3.40.50.1460:FF:000008	caspase-8 isoform X1	606	865	3e-85	T	28-01-2024	-	-	-	-
LG14.t15	b25c570854311afe89ae4a9e399ee911	865	MobiDBLite	mobidb-lite	consensus disorder prediction	321	362	-	T	28-01-2024	-	-	-	-
LG14.t15	b25c570854311afe89ae4a9e399ee911	865	CDD	cd00032	CASc	612	864	1.06e-89	T	28-01-2024	IPR015917	Peptidase C14A, caspase catalytic domain	GO:0008234(InterPro)	Reactome:R-BTA-5620971|Reactome:R-CEL-111465|Reactome:R-CEL-140342|Reactome:R-CEL-2028269|Reactome:R-CEL-264870|Reactome:R-CEL-351906|Reactome:R-CEL-418889|Reactome:R-CEL-5357905|Reactome:R-DME-111465|Reactome:R-DME-111469|Reactome:R-DME-140342|Reactome:R-DME-2028269|Reactome:R-DME-214397|Reactome:R-DME-214399|Reactome:R-DME-214411|Reactome:R-DME-214416|Reactome:R-DME-264870|Reactome:R-DME-351906…
LG14.t15	b25c570854311afe89ae4a9e399ee911	865	MobiDBLite	mobidb-lite	consensus disorder prediction	395	410	-	T	28-01-2024	-	-	-	-
LG14.t15	b25c570854311afe89ae4a9e399ee911	865	SUPERFAMILY	SSF52129	Caspase-like	605	864	9.57e-75	T	28-01-2024	IPR029030	Caspase-like domain superfamily	-	Reactome:R-BTA-5620971|Reactome:R-CEL-111465|Reactome:R-CEL-140342|Reactome:R-CEL-2028269|Reactome:R-CEL-264870|Reactome:R-CEL-351906|Reactome:R-CEL-418889|Reactome:R-CEL-5357905|Reactome:R-DME-111465|Reactome:R-DME-111469|Reactome:R-DME-140342|Reactome:R-DME-2028269|Reactome:R-DME-214397|Reactome:R-DME-214399|Reactome:R-DME-214411|Reactome:R-DME-214416|Reactome:R-DME-264870|Reactome:R-DME-351906…
LG14.t15	b25c570854311afe89ae4a9e399ee911	865	MobiDBLite	mobidb-lite	consensus disorder prediction	389	410	-	T	28-01-2024	-	-	-	-
LG14.t15	b25c570854311afe89ae4a9e399ee911	865	ProSiteProfiles	PS50168	Death effector domain (DED) profile.	115	193	20.6764	T	28-01-2024	IPR001875	Death effector domain	GO:0005515(InterPro)|GO:0042981(InterPro)	Reactome:R-BTA-140534|Reactome:R-BTA-2562578|Reactome:R-BTA-3371378|Reactome:R-BTA-5218900|Reactome:R-BTA-5357786|Reactome:R-BTA-5357905|Reactome:R-BTA-5675482|Reactome:R-BTA-69416|Reactome:R-BTA-75157|Reactome:R-BTA-75158|Reactome:R-HSA-111465|Reactome:R-HSA-112409|Reactome:R-HSA-140534|Reactome:R-HSA-168638|Reactome:R-HSA-2562578|Reactome:R-HSA-264870|Reactome:R-HSA-3371378|Reactome:R-HSA-52134…
LG14.t15	b25c570854311afe89ae4a9e399ee911	865	SUPERFAMILY	SSF47986	DEATH domain	114	194	4.32e-14	T	28-01-2024	IPR011029	Death-like domain superfamily	-	MetaCyc:PWY-7250|MetaCyc:PWY-7511|MetaCyc:PWY-7884|Reactome:R-BTA-1257604|Reactome:R-BTA-140534|Reactome:R-BTA-168638|Reactome:R-BTA-202424|Reactome:R-BTA-209543|Reactome:R-BTA-209560|Reactome:R-BTA-2562578|Reactome:R-BTA-3371378|Reactome:R-BTA-450302|Reactome:R-BTA-450321|Reactome:R-BTA-5218900|Reactome:R-BTA-5357786|Reactome:R-BTA-5357905|Reactome:R-BTA-5357956|Reactome:R-BTA-5620971|Reactome:R…
LG14.t15	b25c570854311afe89ae4a9e399ee911	865	Gene3D	G3DSA:3.40.50.1460	-	605	865	2.5e-84	T	28-01-2024	-	-	-	-
LG14.t15	b25c570854311afe89ae4a9e399ee911	865	SUPERFAMILY	SSF47986	DEATH domain	20	108	8.48e-16	T	28-01-2024	IPR011029	Death-like domain superfamily	-	MetaCyc:PWY-7250|MetaCyc:PWY-7511|MetaCyc:PWY-7884|Reactome:R-BTA-1257604|Reactome:R-BTA-140534|Reactome:R-BTA-168638|Reactome:R-BTA-202424|Reactome:R-BTA-209543|Reactome:R-BTA-209560|Reactome:R-BTA-2562578|Reactome:R-BTA-3371378|Reactome:R-BTA-450302|Reactome:R-BTA-450321|Reactome:R-BTA-5218900|Reactome:R-BTA-5357786|Reactome:R-BTA-5357905|Reactome:R-BTA-5357956|Reactome:R-BTA-5620971|Reactome:R…
LG14.t15	b25c570854311afe89ae4a9e399ee911	865	PRINTS	PR00376	Interleukin-1B converting enzyme signature	619	632	2.1e-17	T	28-01-2024	IPR015917	Peptidase C14A, caspase catalytic domain	GO:0008234(InterPro)	Reactome:R-BTA-5620971|Reactome:R-CEL-111465|Reactome:R-CEL-140342|Reactome:R-CEL-2028269|Reactome:R-CEL-264870|Reactome:R-CEL-351906|Reactome:R-CEL-418889|Reactome:R-CEL-5357905|Reactome:R-DME-111465|Reactome:R-DME-111469|Reactome:R-DME-140342|Reactome:R-DME-2028269|Reactome:R-DME-214397|Reactome:R-DME-214399|Reactome:R-DME-214411|Reactome:R-DME-214416|Reactome:R-DME-264870|Reactome:R-DME-351906…
LG14.t15	b25c570854311afe89ae4a9e399ee911	865	PRINTS	PR00376	Interleukin-1B converting enzyme signature	731	749	2.1e-17	T	28-01-2024	IPR015917	Peptidase C14A, caspase catalytic domain	GO:0008234(InterPro)	Reactome:R-BTA-5620971|Reactome:R-CEL-111465|Reactome:R-CEL-140342|Reactome:R-CEL-2028269|Reactome:R-CEL-264870|Reactome:R-CEL-351906|Reactome:R-CEL-418889|Reactome:R-CEL-5357905|Reactome:R-DME-111465|Reactome:R-DME-111469|Reactome:R-DME-140342|Reactome:R-DME-2028269|Reactome:R-DME-214397|Reactome:R-DME-214399|Reactome:R-DME-214411|Reactome:R-DME-214416|Reactome:R-DME-264870|Reactome:R-DME-351906…
LG14.t15	b25c570854311afe89ae4a9e399ee911	865	PRINTS	PR00376	Interleukin-1B converting enzyme signature	696	704	2.1e-17	T	28-01-2024	IPR015917	Peptidase C14A, caspase catalytic domain	GO:0008234(InterPro)	Reactome:R-BTA-5620971|Reactome:R-CEL-111465|Reactome:R-CEL-140342|Reactome:R-CEL-2028269|Reactome:R-CEL-264870|Reactome:R-CEL-351906|Reactome:R-CEL-418889|Reactome:R-CEL-5357905|Reactome:R-DME-111465|Reactome:R-DME-111469|Reactome:R-DME-140342|Reactome:R-DME-2028269|Reactome:R-DME-214397|Reactome:R-DME-214399|Reactome:R-DME-214411|Reactome:R-DME-214416|Reactome:R-DME-264870|Reactome:R-DME-351906…
LG14.t15	b25c570854311afe89ae4a9e399ee911	865	PRINTS	PR00376	Interleukin-1B converting enzyme signature	798	809	2.1e-17	T	28-01-2024	IPR015917	Peptidase C14A, caspase catalytic domain	GO:0008234(InterPro)	Reactome:R-BTA-5620971|Reactome:R-CEL-111465|Reactome:R-CEL-140342|Reactome:R-CEL-2028269|Reactome:R-CEL-264870|Reactome:R-CEL-351906|Reactome:R-CEL-418889|Reactome:R-CEL-5357905|Reactome:R-DME-111465|Reactome:R-DME-111469|Reactome:R-DME-140342|Reactome:R-DME-2028269|Reactome:R-DME-214397|Reactome:R-DME-214399|Reactome:R-DME-214411|Reactome:R-DME-214416|Reactome:R-DME-264870|Reactome:R-DME-351906…
LG14.t15	b25c570854311afe89ae4a9e399ee911	865	ProSiteProfiles	PS50207	Caspase family p10 domain profile.	776	865	26.1668	T	28-01-2024	IPR002138	Peptidase C14, caspase non-catalytic subunit p10	GO:0004197(InterPro)|GO:0006508(InterPro)	Reactome:R-BTA-5620971|Reactome:R-CEL-111465|Reactome:R-CEL-140342|Reactome:R-CEL-2028269|Reactome:R-CEL-264870|Reactome:R-CEL-351906|Reactome:R-CEL-418889|Reactome:R-CEL-5357905|Reactome:R-DME-111465|Reactome:R-DME-111469|Reactome:R-DME-140342|Reactome:R-DME-2028269|Reactome:R-DME-214397|Reactome:R-DME-214399|Reactome:R-DME-214411|Reactome:R-DME-214416|Reactome:R-DME-264870|Reactome:R-DME-351906…
LG14.t15	b25c570854311afe89ae4a9e399ee911	865	CDD	cd08334	DED_Caspase_8_10_r2	113	195	7.32e-31	T	28-01-2024	-	-	-	-
LG14.t15	b25c570854311afe89ae4a9e399ee911	865	ProSitePatterns	PS01122	Caspase family cysteine active site.	737	748	-	T	28-01-2024	IPR033139	Peptidase family C14A, cysteine active site	-	Reactome:R-BTA-5620971|Reactome:R-CEL-111465|Reactome:R-CEL-140342|Reactome:R-CEL-2028269|Reactome:R-CEL-264870|Reactome:R-CEL-351906|Reactome:R-CEL-418889|Reactome:R-CEL-5357905|Reactome:R-DME-111465|Reactome:R-DME-111469|Reactome:R-DME-352238|Reactome:R-DRE-168638|Reactome:R-GGA-111459|Reactome:R-GGA-111463|Reactome:R-GGA-111464|Reactome:R-GGA-111465|Reactome:R-GGA-111469|Reactome:R-GGA-264870|…
LG14.t15	b25c570854311afe89ae4a9e399ee911	865	ProSiteProfiles	PS50208	Caspase family p20 domain profile.	619	750	42.3525	T	28-01-2024	IPR001309	Peptidase C14, p20 domain	GO:0004197(InterPro)|GO:0006508(InterPro)	Reactome:R-BTA-5620971|Reactome:R-CEL-111465|Reactome:R-CEL-140342|Reactome:R-CEL-2028269|Reactome:R-CEL-264870|Reactome:R-CEL-351906|Reactome:R-CEL-418889|Reactome:R-CEL-5357905|Reactome:R-DME-111465|Reactome:R-DME-111469|Reactome:R-DME-140342|Reactome:R-DME-2028269|Reactome:R-DME-214397|Reactome:R-DME-214399|Reactome:R-DME-214411|Reactome:R-DME-214416|Reactome:R-DME-264870|Reactome:R-DME-351906…
LG14.t15	b25c570854311afe89ae4a9e399ee911	865	PANTHER	PTHR48169	DED DOMAIN-CONTAINING PROTEIN	21	864	1.1e-87	T	28-01-2024	-	-	-	-
